# Supplementary material for: Comparing Facebook Users and Facebook Non-Users: Relationship between Personality Traits and Mental Health Variables – An Exploratory Study
Source: PLoS One. 2016 Dec 1;11(12):e0166999. doi: 10.1371/journal.pone.0166999 (PMC5131958; doi:10.1371/journal.pone.0166999)
Supplement: S1 Dataset — (XLSX) [file pone.0166999.s001.xlsx]

## Sheet: S1 Dataset used for analyses in
id	gender	age	weight	height	selfesteem	internet_use	sns_use	FB	Twitter	Instagram	Tumblr	Google	sns_other	swls_all	resilience_all	social_sup_all	sub_hap_all	npi_all	bfi_extra	bfi_aggre	bfi_con	bfi_neuro	bfi_op	dass21_dep	dass21_anxiety	dass21_stress
877	1	31	57	159	2	7	3	0	0	0	0	0	dating portale	25	45	21	17	1	5	2	7	4	5	2	0	1
924	1	37	90	178	2	7	2	0	0	0	0	0	no	16	62	66	17	4	6	6	7	6	7	0	1	0
872	2	31	140	181	2	7	5	0	0	0	0	0	no	16	40	54	12	1	4	8	3	9	6	16	15	13
895	1	32	66	168	3	7	4	0	0	0	0	0	no	18	64	54	19	6	3	4	7	8	8	7	4	6
261	1	20	51	169	3	7	2	0	0	0	0	0	no	25	58	64	23	2	4	8	8	6	9	6	6	9
120	2	19	60	183	3	7	4	0	0	0	0	0	no	28	58	68	12	7	5	7	6	8	10	6	0	7
65	1	18	45	165	4	7	4	0	0	0	0	0	no	20	60	53	10	9	3	4	7	5	10	13	6	0
771	2	28	71	180	3	7	3	0	0	0	0	0	no	12	30	49	8	0	3	9	7	8	3	19	4	12
458	2	22	85	183	5	7	2	0	0	0	0	0	no	29	69	66	22	5	10	6	9	8	8	0	0	0
401	1	22	50	165	3	5	2	0	0	0	0	0	no	26	51	62	18	2	5	7	7	6	10	0	2	0
384	2	21	75	182	2	6	3	0	0	0	0	0	no	13	45	61	16	7	9	7	4	8	7	11	12	15
225	2	20	77	182	2	7	2	0	0	0	0	0	no	21	62	59	12	3	5	7	8	4	9	3	2	5
314	1	21	52	164	3	7	4	0	0	0	0	0	no	34	75	70	23	2	9	6	9	6	7	0	0	2
103	1	19	65	167	3	5	5	0	0	0	0	0	no	29	65	69	24	3	8	7	10	6	9	0	3	3
191	2	19	70	180	2	7	5	0	0	0	0	0	no	23	57	57	18	3	5	10	5	4	6	8	11	9
398	1	21	55	165	3	7	2	0	0	0	0	0	no	27	62	57	15	3	3	9	7	8	10	7	2	12
794	1	28	53	168	3	3	2	0	0	0	0	0	no	28	58	39	17	3	6	4	8	9	4	17	7	17
686	1	26	55	170	3	7	2	0	0	0	0	0	no	26	53	69	23	5	7	7	8	5	9	3	1	4
106	2	19	90	180	3	7	2	0	0	0	0	0	no	28	55	56	18	4	3	6	5	7	4	1	3	3
494	2	22	77	176	1	7	3	0	0	0	0	1	no	20	67	35	12	3	4	4	6	8	9	14	11	19
727	1	27	67	178	3	7	5	0	0	0	0	0	no	9	46	44	15	4	6	6	9	9	6	3	4	8
589	1	24	61	165	4	7	2	0	0	0	0	0	no	30	55	69	18	4	5	4	9	6	9	2	2	5
307	2	21	63	178	4	6	2	0	0	0	0	0	no	28	65	61	21	5	7	7	9	3	9	2	0	0
665	1	26	100	168	1	7	4	0	0	0	0	0	no	9	30	39	9	0	4	10	8	8	10	13	10	9
426	2	22	70	174	4	7	2	0	0	0	0	0	no	28	55	61	19	5	5	10	6	7	6	1	1	4
937	2	44	80	189	3	7	2	0	0	0	0	0	no	24	51	52	14	8	5	5	6	6	5	12	11	14
795	1	28	78	175	4	7	2	0	0	0	0	0	no	31	75	70	26	1	7	6	7	5	6	0	0	2
262	1	20	62	175	3	7	2	0	0	0	0	0	no	31	73	68	24	3	9	7	9	6	10	0	6	10
662	2	26	72	187	4	7	3	0	0	0	0	0	no	25	54	54	13	10	6	3	5	4	8	9	0	13
850	2	30	77	181	2	7	2	0	0	0	0	0	no	13	41	66	9	4	4	4	6	4	10	11	0	10
127	2	19	80	183	2	7	2	0	0	0	0	0	no	16	43	45	10	2	4	6	3	10	4	10	7	10
907	1	33	65	172	3	5	2	0	0	0	0	0	no	29	68	57	24	2	9	6	10	6	9	0	2	5
760	1	27	53	162	3	6	2	0	0	0	0	0	no	31	68	67	24	4	6	8	9	8	9	3	1	10
270	1	20	60	167	3	7	2	0	0	0	0	0	no	32	64	64	26	1	7	6	8	10	10	2	1	6
616	1	25	65	172	5	3	1	0	0	0	0	0	no	33	68	66	20	3	3	8	10	5	4	0	0	2
782	2	28	78	173	5	7	1	0	0	0	0	0	no	35	73	68	21	2	6	5	6	4	4	0	1	1
855	1	30	57	166	4	6	1	0	0	0	0	0	no	29	66	62	23	2	6	8	8	5	4	0	0	0
942	1	52	70	162	3	7	1	0	0	0	0	0	no	17	59	69	20	0	5	6	6	6	4	0	3	1
378	1	21	60	170	5	7	1	0	0	0	0	0	no	31	69	70	20	6	8	4	9	6	5	0	0	5
697	2	27	86	185	5	7	1	0	0	0	0	0	no	20	51	36	18	6	6	4	6	4	5	1	1	5
824	1	29	54	168	5	6	1	0	0	0	0	0	no	32	66	70	20	6	7	9	10	5	5	0	0	0
852	1	30	78	170	2	7	1	0	0	0	0	0	no	19	53	52	19	4	8	7	7	5	5	3	0	1
899	1	32	53	160	3	7	1	0	0	0	0	0	no	16	52	59	22	3	4	4	9	8	5	3	1	4
252	2	20	65	180	5	7	1	0	0	0	0	0	no	31	69	44	24	5	4	7	9	4	6	4	6	6
277	2	20	65	180	4	7	1	0	0	0	0	0	no	32	67	52	21	2	6	6	8	4	6	0	0	0
334	2	21	80	195	2	7	1	0	0	0	0	0	no	16	58	47	17	3	4	7	7	5	6	8	0	1
335	2	21	82	195	2	7	1	0	0	0	0	0	no	16	59	44	18	4	5	6	8	8	6	10	1	3
517	1	23	54	174	2	6	1	0	0	0	0	0	no	26	50	61	18	2	3	8	9	9	6	0	0	1
617	1	25	90	186	3	6	1	0	0	0	0	0	no	17	58	70	20	1	7	6	7	8	6	6	2	4
654	2	25	100	190	5	7	1	0	0	0	0	0	no	35	76	69	27	2	7	7	4	2	6	1	0	1
696	1	26	72	173	4	7	1	0	0	0	0	0	no	31	65	69	24	1	8	7	7	3	6	1	1	2
797	1	28	53	169	1	7	1	0	0	0	0	0	no	24	52	64	15	4	3	6	7	9	6	2	0	2
838	1	29	62	170	3	7	1	0	0	0	0	0	no	21	56	53	16	10	4	6	6	9	6	10	1	4
116	2	19	65	188	4	7	1	0	0	0	0	0	no	21	72	45	12	1	5	10	10	5	7	4	2	3
333	2	21	55	170	3	7	1	0	0	0	0	0	no	14	50	63	9	2	2	6	5	8	7	14	8	12
463	2	22	90	180	5	7	1	0	0	0	0	0	no	34	65	70	23	5	8	8	6	2	7	0	0	0
731	2	27	66	175	3	7	1	0	0	0	0	0	no	20	49	58	18	2	7	9	10	9	7	11	9	15
917	1	35	60	162	5	7	1	0	0	0	0	0	no	30	73	70	28	6	10	7	10	4	7	0	0	1
284	2	20	61	182	5	7	1	0	0	0	0	0	no	28	67	68	19	6	9	3	9	4	8	6	1	12
524	1	23	59	162	2	7	1	0	0	0	0	0	no	15	51	64	7	5	3	7	7	9	8	14	10	14
569	2	24	70	184	4	7	1	0	0	0	0	0	no	15	66	50	9	6	6	4	9	6	8	11	0	14
689	2	26	90	176	3	7	1	0	0	0	0	0	no	22	67	59	18	1	4	7	6	6	8	11	3	5
692	1	26	65	165	3	7	1	0	0	0	0	0	no	32	69	64	23	2	8	8	8	2	8	0	0	2
745	1	27	105	170	4	6	1	0	0	0	0	0	no	20	58	47	16	2	6	4	5	5	8	6	7	3
756	1	27	58	177	4	5	1	0	0	0	0	0	no	30	69	70	17	1	7	7	10	6	8	0	0	2
839	2	30	95	190	3	7	1	0	0	0	0	0	no	25	62	68	17	2	3	5	7	8	8	2	6	8
851	1	30	78	170	2	7	1	0	0	0	0	0	no	18	55	54	18	2	8	7	6	6	8	5	0	1
867	1	31	45	171	1	7	1	0	0	0	0	0	no	13	53	37	10	5	4	6	7	8	8	9	9	8
878	1	31	125	172	1	7	1	0	0	0	0	0	no	7	25	56	13	1	2	4	8	8	8	20	19	16
935	1	43	89	170	2	7	1	0	0	0	0	0	no	8	63	49	11	0	3	5	8	8	8	6	4	10
936	1	44	77	168	4	7	1	0	0	0	0	0	no	30	62	68	22	3	6	5	7	4	8	0	1	3
941	1	50	90	175	3	7	1	0	0	0	0	0	no	12	55	65	12	1	8	7	4	4	8	1	0	4
37	2	18	61	170	3	5	1	0	0	0	0	0	no	21	45	68	19	6	8	5	7	8	9	2	3	7
50	1	18	63	173	4	7	1	0	0	0	0	0	no	31	72	63	24	3	5	9	10	5	9	1	2	7
343	1	21	62	173	2	7	1	0	0	0	0	0	no	23	63	57	20	4	4	5	8	6	9	2	1	4
475	1	22	55	160	5	4	1	0	0	0	0	0	no	33	60	70	27	7	10	9	2	4	9	7	1	4
526	1	23	79	170	4	7	1	0	0	0	0	0	no	29	72	70	26	3	7	5	9	4	9	0	0	0
650	1	25	68	168	3	7	1	0	0	0	0	0	no	26	64	54	14	0	3	8	7	5	9	7	3	3
723	2	27	64	180	2	6	1	0	0	0	0	0	no	30	64	67	12	4	4	4	5	8	9	5	0	4
749	1	27	59	172	3	7	1	0	0	0	0	0	no	25	64	70	19	3	5	4	8	8	9	2	1	3
780	2	28	111	185	5	7	1	0	0	0	0	0	no	31	67	66	18	2	7	5	5	3	9	6	1	2
810	1	29	68	168	5	7	1	0	0	0	0	0	no	22	73	70	27	4	10	4	8	4	9	0	0	2
812	1	29	92	164	1	7	1	0	0	0	0	0	no	10	36	34	8	4	4	8	7	9	9	4	9	12
818	1	29	66	173	3	7	1	0	0	0	0	0	no	23	60	69	13	3	6	6	4	8	9	1	1	2
908	2	34	83	178	4	6	1	0	0	0	0	0	no	22	68	64	15	4	8	4	6	6	9	1	1	6
918	1	35	72	177	5	5	1	0	0	0	0	0	no	29	70	58	27	5	5	7	4	3	9	1	0	1
6	1	17	54	165	4	7	1	0	0	0	0	0	no	32	70	70	27	5	9	7	4	4	10	4	4	10
228	2	20	65	175	1	7	1	0	0	0	0	0	no	23	59	54	4	4	6	6	10	2	10	6	0	0
297	1	20	72	172	3	7	1	0	0	0	0	0	no	30	61	69	20	6	10	6	6	5	10	1	0	2
360	1	21	56	167	3	5	1	0	0	0	0	0	no	24	60	57	16	1	3	6	9	7	10	2	1	4
364	1	21	85	166	1	5	1	0	0	0	0	0	no	5	44	16	8	1	3	6	8	8	10	16	13	17
431	1	22	55	163	5	5	1	0	0	0	0	0	no	30	63	68	27	8	8	6	4	3	10	1	0	0
446	1	22	85	167	4	7	1	0	0	0	0	0	no	25	72	63	26	4	4	7	9	6	10	4	0	5
627	2	25	95	188	5	7	1	0	0	0	0	0	no	27	64	70	22	3	8	7	5	2	10	2	0	1
816	1	29	60	160	4	7	1	0	0	0	0	0	no	29	71	69	22	2	9	3	8	4	10	0	0	3
817	1	29	69	160	2	7	1	0	0	0	0	0	no	25	63	54	21	2	7	4	9	8	10	2	0	1
859	1	30	80	176	5	6	1	0	0	0	0	0	no	27	62	61	23	4	5	5	5	5	10	5	6	1
919	1	35	62	163	4	7	1	0	0	0	0	0	no	32	75	70	28	3	9	9	10	6	10	0	0	4
151	1	19	69	175	1	7	3	0	0	0	1	0	no	12	33	20	9	4	3	6	8	9	4	13	5	14
931	1	40	57	162	3	7	2	0	0	1	0	1	no	11	42	36	9	0	4	8	7	5	4	8	5	9
753	2	27	80	193	3	7	3	0	1	0	0	0	no	25	67	67	18	3	5	7	7	7	5	3	5	5
215	1	20	48	164	1	7	4	0	1	0	0	0	no	17	42	49	5	1	2	3	10	9	6	10	7	13
370	1	21	83	170	4	7	3	0	0	1	0	0	no	27	58	59	28	5	9	7	9	3	6	0	0	0
438	1	22	58	170	2	6	2	0	1	0	1	0	no	25	46	51	19	0	2	8	5	8	6	11	8	10
591	2	24	55	179	3	7	2	0	0	0	1	0	no	20	65	63	16	0	5	7	9	7	6	1	5	5
673	1	26	51	163	3	7	5	0	0	0	0	1	no	20	39	43	20	3	6	9	5	8	6	4	3	5
700	1	27	70	175	4	7	4	0	1	0	1	0	no	26	55	63	18	7	9	6	9	6	6	5	12	9
846	1	30	67	163	2	7	5	0	1	1	0	0	no	18	53	64	4	6	6	5	5	8	6	5	1	7
181	1	19	63	170	4	6	3	0	0	1	0	0	no	23	53	61	22	6	9	5	5	4	7	3	1	1
770	1	28	53	164	3	6	5	0	1	1	0	0	no	28	64	58	23	1	7	6	7	6	7	3	1	4
778	2	28	63	180	5	7	2	0	1	0	0	0	no	33	70	64	25	5	5	6	10	4	7	0	2	3
122	2	19	85	185	5	6	2	0	0	1	0	0	no	26	64	68	5	7	10	5	10	3	8	14	13	11
413	1	22	90	166	1	7	6	0	1	0	1	0	no	15	48	58	8	2	3	8	5	10	8	11	4	16
450	2	22	110	187	4	7	3	0	1	0	0	0	no	27	64	62	22	2	3	5	8	6	8	1	0	2
500	1	22	60	172	3	5	4	0	0	0	1	0	no	29	64	69	25	2	4	8	8	5	8	1	1	4
681	1	26	54	169	3	7	2	0	0	1	0	0	no	21	58	54	15	2	4	4	6	8	8	6	5	8
703	1	27	74	169	1	7	2	0	1	0	0	0	no	6	26	48	8	1	3	4	9	9	8	18	11	19
721	1	27	64	168	4	7	1	0	0	0	0	0	no	28	62	46	18	5	5	6	9	4	8	0	0	2
732	1	27	69	174	4	7	1	0	0	0	0	0	no	21	50	65	10	6	5	7	4	8	8	8	15	17
803	1	28	60	163	4	7	2	0	0	0	0	1	no	30	68	69	24	6	8	6	7	5	8	0	5	5
826	1	29	59	166	3	7	2	0	0	1	0	0	no	30	66	70	20	2	7	6	7	8	8	2	1	5
890	1	32	62	174	3	6	2	0	1	0	0	0	no	16	63	51	19	7	6	6	6	4	8	1	0	2
9	1	18	60	173	2	7	5	0	1	0	0	1	no	18	58	55	12	2	3	6	4	6	9	16	8	5
21	1	18	44	162	2	7	3	0	0	1	1	1	no	18	50	55	10	3	3	5	7	9	9	14	14	12
41	1	18	56	169	1	7	6	0	0	1	0	0	no	27	45	68	17	3	10	7	5	9	9	6	6	12
91	1	19	72	168	1	7	7	0	0	0	1	0	no	24	53	68	13	3	10	7	5	8	9	9	3	6
341	1	21	65	160	3	6	3	0	1	0	0	0	no	27	57	51	18	1	5	7	8	8	9	4	2	2
461	2	22	70	179	3	7	1	0	0	0	0	0	no	28	65	68	20	1	5	7	6	4	9	2	2	6
489	1	22	47	158	1	7	6	0	0	1	0	0	no	15	51	41	5	6	6	2	5	9	9	20	9	12
566	1	24	63	175	2	7	4	0	1	1	1	0	no	27	62	70	23	3	3	6	5	9	9	3	7	4
847	2	30	56	174	4	6	2	0	0	0	1	0	no	27	65	66	22	5	8	6	8	5	9	0	0	1
892	2	32	80	177	2	7	7	0	1	1	1	0	no	14	44	64	12	1	5	6	6	9	9	3	1	2
31	1	18	66	163	1	6	5	0	0	1	0	0	no	18	64	34	11	10	8	6	9	9	10	6	15	18
72	1	18	53	168	1	6	4	0	0	0	1	0	no	22	49	51	15	2	8	5	6	7	10	7	3	10
112	1	19	65	167	4	7	5	0	0	0	1	0	no	29	59	62	21	2	6	10	6	7	10	2	4	7
167	2	19	61	178	1	6	3	0	0	1	1	0	no	27	70	48	4	3	3	6	10	5	10	10	14	5
171	1	19	62	172	2	7	3	0	0	1	1	0	no	23	44	54	11	4	3	6	5	8	10	4	12	10
353	2	21	64	163	3	7	7	0	1	0	1	0	no	20	50	51	10	2	5	9	6	10	10	4	6	7
540	1	23	56	174	5	7	6	0	1	0	0	0	no	28	71	45	21	3	5	9	8	3	10	12	9	17
211	1	20	60	164	2	7	1	0	0	0	0	0	no	28	49	53	13	6	3	9	5	9	3	4	1	8
309	1	21	56	165	1	2	1	0	0	0	0	0	no	11	19	19	11	0	2	10	9	10	3	18	19	18
348	2	21	70	186	5	7	1	0	0	0	0	0	no	30	69	48	23	5	6	6	8	4	3	0	1	1
425	2	22	70	167	2	7	1	0	0	0	0	0	no	16	48	49	15	5	6	5	8	10	3	16	13	18
685	1	26	57	164	4	5	1	0	0	0	0	0	no	30	56	55	24	4	4	10	5	6	3	1	2	4
680	1	26	51	163	2	4	2	0	0	0	0	0	Odnoklassniki	24	56	52	15	3	2	6	8	7	6	5	0	1
206	2	20	65	175	3	7	5	0	1	0	0	0	reddit	28	69	68	23	5	4	7	7	5	9	6	0	6
499	2	22	106	180	3	7	5	0	0	0	0	0	reddit	27	53	62	17	1	8	9	8	5	9	2	6	8
24	2	18	90	180	3	7	3	0	1	0	0	0	reddit	28	65	68	19	2	2	6	6	6	9	0	0	0
932	2	41	90	196	5	5	2	0	0	0	0	0	studivz	26	50	51	18	7	5	5	7	4	9	2	0	3
388	1	21	65	160	3	7	4	0	0	0	1	0	studivz	25	63	69	20	2	7	6	6	6	10	4	5	1
114	2	19	70	175	4	7	7	0	0	0	0	0	vkontakte	20	55	51	16	0	6	6	8	4	10	6	5	4
915	2	35	90	185	2	6	2	0	0	0	0	0	vkontakte	21	61	51	14	4	6	6	6	7	6	5	0	7
51	1	18	53	169	3	7	7	0	0	1	0	0	vkontakte	27	54	55	18	2	5	6	6	6	5	8	8	8
102	2	19	102	182	1	7	4	0	0	0	0	0	xing	26	45	63	8	6	7	6	2	5	5	15	8	2
831	2	29	87	186	4	7	2	0	0	0	0	0	xing	27	63	53	21	4	6	4	6	7	6	3	2	2
82	2	19	44	163	2	7	2	1	0	0	1	0	dating portale	14	47	50	14	5	4	2	6	10	10	12	16	16
412	1	22	63	168	2	7	7	1	1	1	0	0	Deviantart	19	46	50	11	4	4	5	4	8	9	19	9	16
197	2	20	60	179	4	7	7	1	0	0	1	0	Deviantart	26	53	65	20	2	8	7	4	7	9	1	0	0
269	1	20	45	160	4	6	5	1	0	1	0	0	Deviantart	23	61	55	19	6	6	5	5	6	9	12	7	11
939	2	49	76	170	4	7	7	1	0	0	0	1	Flickr	29	64	56	22	8	7	7	3	7	6	5	11	11
165	2	19	63	186	2	6	7	1	0	1	0	0	Flickr	26	56	47	8	2	5	5	7	7	4	17	3	7
747	2	27	65	177	4	7	7	1	0	0	0	0	no	30	66	63	20	5	6	7	8	5	6	1	1	2
656	2	25	91	186	4	7	5	1	0	0	0	0	no	24	71	65	24	2	5	7	5	3	8	1	0	0
930	1	39	91	176	4	7	7	1	0	0	0	0	no	28	62	40	19	3	5	4	7	3	10	0	0	0
864	2	31	70	182	5	7	5	1	0	0	0	0	github	23	54	52	20	5	5	4	8	6	9	2	4	9
609	1	25	65	172	4	7	7	1	0	0	0	0	Interpals	31	70	69	20	2	4	5	7	5	10	1	1	3
268	2	20	70	178	5	7	5	1	1	1	0	0	Jodel	26	53	69	25	2	8	6	3	4	8	1	3	1
188	1	19	64	167	3	7	4	1	0	1	0	0	Jodel	34	72	69	22	4	8	6	10	4	9	1	3	8
874	1	31	55	168	4	7	4	1	1	0	0	0	Linkedin	17	70	57	16	3	6	10	7	5	9	5	3	7
621	2	25	72	168	5	7	3	1	0	0	0	0	Linkedin	28	73	70	22	9	10	3	10	3	9	1	0	1
606	2	24	98	191	3	7	7	1	1	1	0	0	no	26	56	63	17	3	7	6	5	3	7	5	3	8
365	1	21	60	168	1	6	4	1	1	1	0	0	no	12	40	52	7	1	8	8	6	10	10	7	5	10
590	1	24	69	160	4	7	7	1	0	1	0	1	no	25	51	57	18	3	5	7	7	7	4	5	16	15
201	2	20	82	184	5	7	5	1	0	0	0	1	no	32	73	68	28	4	6	7	6	3	5	1	0	1
507	1	23	70	182	5	7	4	1	0	0	0	1	no	29	69	68	22	6	7	4	8	4	10	2	1	2
945	2	58	82	180	4	6	6	1	0	0	0	0	no	26	65	70	25	1	7	7	8	4	7	0	0	1
15	2	18	72	188	3	7	4	1	0	0	0	0	no	33	75	68	27	5	9	7	9	4	7	1	2	1
174	2	19	94	193	2	6	6	1	0	0	1	0	no	18	53	52	6	0	4	6	6	4	7	9	4	6
321	2	21	108	186	5	7	7	1	1	0	0	0	no	18	61	68	16	7	10	5	6	5	8	2	1	3
563	2	24	110	185	4	7	7	1	0	0	0	0	no	29	67	68	21	2	5	6	6	5	9	0	2	4
373	2	21	64	171	3	7	6	1	0	0	0	0	no	24	61	61	15	2	8	7	6	5	3	3	0	0
76	1	18	76	178	2	7	7	1	0	0	0	0	no	31	54	62	18	2	7	8	6	6	5	1	0	0
480	1	22	95	175	4	7	7	1	0	0	0	0	no	32	65	66	26	5	10	8	9	5	9	2	0	2
406	1	22	63	169	2	7	7	1	0	0	0	0	no	23	56	62	16	7	9	8	8	9	10	12	3	11
60	1	18	59	180	3	6	5	1	0	1	0	0	no	23	47	57	14	5	4	8	8	8	6	1	3	3
352	1	21	68	170	4	7	7	1	0	1	1	0	no	32	60	69	23	5	5	7	5	7	6	4	9	8
139	1	19	52	166	3	6	6	1	0	1	0	0	no	26	59	63	19	3	6	8	7	8	7	7	12	9
279	1	20	60	175	5	7	4	1	0	0	0	0	no	30	75	67	23	9	10	7	10	8	8	3	0	12
43	2	18	70	180	3	7	2	1	0	0	0	0	no	25	62	42	24	5	6	8	6	3	7	12	2	1
205	1	20	65	163	2	7	7	1	0	0	0	1	no	15	63	70	21	1	9	7	8	6	9	6	14	13
809	1	29	55	168	4	7	7	1	0	0	0	0	no	26	52	55	17	5	5	6	8	8	8	1	3	7
791	2	28	104	181	3	7	7	1	0	0	0	0	no	30	63	66	19	5	6	6	4	4	8	7	2	3
189	1	19	65	168	4	7	7	1	1	1	0	1	no	23	66	61	25	4	5	6	6	8	9	3	8	8
194	1	20	43	156	3	7	5	1	0	0	0	0	no	24	52	40	15	5	6	3	5	7	10	3	7	4
344	1	21	70	160	2	7	5	1	0	1	0	0	no	16	45	23	17	3	5	8	9	7	6	15	19	15
133	1	19	63	163	3	7	7	1	0	1	0	0	no	28	53	67	23	3	8	6	7	8	10	6	3	12
158	1	19	75	159	3	7	3	1	0	0	0	0	no	22	55	54	16	7	7	5	6	8	10	12	18	18
483	1	22	61	165	5	7	5	1	0	0	0	0	no	31	65	67	21	4	7	4	7	6	9	3	0	7
940	1	49	83	170	4	7	5	1	0	0	0	1	no	17	67	57	24	6	8	7	10	4	10	0	1	3
240	2	20	86	191	3	7	7	1	0	0	0	0	no	26	65	70	22	1	8	6	9	4	2	2	3	5
845	1	30	69	169	5	7	7	1	0	0	0	0	no	8	49	57	9	1	5	6	4	10	2	19	2	14
857	2	30	85	193	3	7	5	1	0	0	0	0	no	33	49	54	24	3	6	6	6	6	2	9	1	8
46	1	18	64	169	4	6	5	1	0	1	0	0	no	23	59	63	17	3	8	7	5	8	3	4	5	11
86	2	19	105	180	3	7	5	1	1	1	0	0	no	27	57	65	17	5	9	7	5	2	3	4	6	2
138	1	19	60	165	4	7	5	1	0	0	0	0	no	28	67	55	16	3	3	6	10	9	3	3	2	13
145	1	19	58	173	3	7	5	1	0	0	0	0	no	22	63	69	19	0	3	9	6	7	3	0	0	0
154	1	19	65	168	3	7	4	1	0	0	0	0	no	28	60	69	15	3	9	3	2	7	3	5	1	13
172	1	19	49	164	4	7	7	1	0	0	0	0	no	31	56	64	21	4	6	8	8	7	3	0	1	4
224	1	20	66	171	2	7	2	1	0	0	0	0	no	28	74	54	15	2	4	7	10	5	3	0	4	2
256	1	20	69	170	4	7	7	1	0	0	0	1	no	30	67	70	19	3	8	8	10	6	3	1	3	4
282	2	20	95	195	3	7	4	1	0	0	0	0	no	25	59	51	15	4	3	4	5	4	3	5	1	9
291	1	20	107	175	1	7	7	1	1	1	0	0	no	17	50	35	5	3	2	7	5	9	3	16	8	14
292	1	20	53	162	2	7	7	1	0	1	0	0	no	17	51	51	10	5	4	6	7	9	3	10	4	15
410	1	22	57	167	3	7	7	1	0	0	0	0	no	27	65	70	18	4	10	5	6	6	3	15	4	15
467	1	22	68	170	4	7	6	1	0	0	0	0	no	31	57	69	22	6	7	7	6	7	3	0	0	1
481	2	22	55	174	3	7	2	1	0	0	0	0	no	17	47	51	10	9	7	6	7	6	3	7	1	10
502	1	23	53	167	3	7	2	1	0	0	0	0	no	28	52	49	16	4	6	5	9	9	3	10	13	14
546	1	23	65	167	2	7	6	1	0	0	0	0	no	20	56	66	18	2	4	6	8	9	3	2	2	3
574	1	24	59	167	4	7	3	1	0	0	0	0	no	33	71	68	21	8	9	5	10	4	3	1	4	9
598	1	24	52	160	3	7	7	1	0	0	0	0	no	27	49	60	17	3	3	4	8	8	3	1	2	8
707	1	27	75	165	3	7	2	1	0	0	0	0	no	10	57	45	10	5	6	5	6	8	3	14	5	17
765	1	28	65	163	4	7	4	1	0	0	0	0	no	20	56	56	14	6	8	5	7	4	3	6	11	14
769	2	28	82	187	5	7	4	1	0	0	0	0	no	29	74	70	25	4	9	8	7	4	3	0	0	0
861	1	30	67	172	4	7	7	1	0	0	0	0	no	31	63	64	18	1	6	9	8	8	3	4	1	5
943	2	54	70	173	3	7	2	1	0	0	0	0	no	11	42	31	8	0	4	8	5	7	3	11	8	8
3	2	17	66	170	3	7	5	1	0	0	0	0	no	28	56	55	18	1	5	6	8	8	4	5	1	2
42	1	18	60	163	4	6	4	1	0	0	0	0	no	27	61	59	24	4	8	8	10	5	4	0	1	0
48	1	18	80	167	3	6	6	1	0	0	0	0	no	30	65	69	17	2	7	7	8	8	4	1	1	3
57	1	18	78	178	1	7	7	1	0	0	0	0	no	10	52	17	8	3	4	8	7	8	4	18	12	16
64	2	18	80	188	4	7	5	1	0	0	0	0	no	27	58	61	15	7	5	2	7	6	4	5	0	5
84	2	19	65	177	3	5	5	1	0	1	0	0	no	26	52	57	16	3	4	9	10	8	4	6	10	16
95	1	19	65	176	3	7	5	1	0	1	0	0	no	23	65	61	17	3	7	7	9	9	4	4	5	8
104	1	19	60	170	3	6	5	1	0	0	0	0	no	31	67	68	23	4	6	6	6	4	4	2	1	2
128	2	19	68	184	1	7	7	1	0	0	0	0	no	26	56	46	16	3	3	4	7	6	4	8	7	11
156	1	19	52	168	2	7	6	1	0	0	0	0	no	28	64	65	13	4	4	8	10	6	4	5	4	10
170	1	19	66	175	3	6	4	1	0	0	0	0	no	27	56	58	18	1	5	8	9	9	4	4	3	7
183	1	19	58	168	2	6	6	1	0	0	0	0	no	31	58	64	18	1	8	9	9	9	4	2	4	11
187	2	19	65	166	4	7	3	1	1	0	0	1	no	30	54	63	24	4	6	5	7	5	4	1	2	3
210	1	20	60	165	4	7	7	1	0	0	0	0	no	18	58	69	18	6	8	4	7	7	4	0	0	0
220	1	20	62	170	4	7	5	1	0	0	0	0	no	28	51	43	17	4	6	5	8	6	4	7	3	16
246	1	20	60	163	4	7	7	1	0	0	0	0	no	30	63	57	15	7	8	7	7	6	4	7	5	8
267	1	20	63	163	2	7	7	1	0	0	0	0	no	17	23	41	11	5	4	7	3	10	4	9	2	6
280	1	20	60	175	5	6	3	1	0	0	0	0	no	29	65	70	19	6	9	6	9	6	4	2	4	10
320	1	21	98	175	2	7	2	1	0	0	0	0	no	20	46	32	11	0	2	6	7	6	4	5	8	2
339	1	21	65	168	4	6	6	1	0	1	0	0	no	28	62	70	19	1	9	8	6	4	4	0	0	0
362	2	21	74	184	4	7	5	1	1	0	0	0	no	26	68	66	19	2	4	8	9	5	4	0	1	5
369	1	21	53	168	4	7	5	1	0	0	0	0	no	28	64	70	21	5	7	8	8	6	4	7	0	4
371	1	21	76	170	3	7	7	1	0	0	0	0	no	30	60	62	20	4	8	6	6	7	4	0	4	3
381	1	21	65	169	4	7	7	1	0	0	0	0	no	31	58	65	21	3	7	7	5	5	4	2	1	3
454	2	22	65	180	4	7	3	1	1	0	1	0	no	28	63	55	13	5	5	5	4	4	4	4	0	7
466	1	22	59	169	3	6	6	1	0	0	0	0	no	26	62	68	15	4	4	7	10	8	4	0	0	5
469	2	22	72	176	4	7	6	1	0	0	0	0	no	30	62	58	22	3	4	8	5	6	4	2	3	2
486	1	22	57	158	2	5	5	1	0	0	0	0	no	25	52	55	23	2	7	8	9	7	4	6	5	5
497	1	22	56	159	4	7	6	1	0	1	0	0	no	24	65	65	20	6	8	7	6	3	4	3	1	4
501	1	22	55	165	4	7	5	1	0	1	0	0	no	33	63	70	23	5	9	6	6	5	4	6	3	7
527	2	23	110	192	3	7	5	1	0	1	0	0	no	27	55	68	17	1	6	5	7	5	4	6	2	4
529	1	23	61	175	4	7	7	1	0	1	0	0	no	32	64	67	19	6	6	5	5	3	4	5	0	5
532	1	23	53	168	4	7	2	1	0	0	0	1	no	26	48	68	15	7	10	8	6	9	4	7	6	15
553	1	23	70	165	4	7	7	1	0	1	0	0	no	31	53	69	23	5	8	7	7	6	4	6	1	9
599	1	24	59	168	4	7	5	1	0	0	0	0	no	30	66	67	25	3	8	8	10	6	4	0	0	5
619	1	25	64	162	3	7	4	1	0	0	0	0	no	29	66	69	21	2	4	8	9	7	4	1	0	4
642	1	25	63	179	2	7	7	1	0	0	0	0	no	22	51	57	13	4	5	3	9	6	4	7	1	10
670	1	26	50	163	4	7	4	1	0	0	0	0	no	26	60	62	17	2	4	4	6	5	4	5	1	6
671	1	26	55	170	3	7	7	1	0	1	0	0	no	10	60	68	12	5	8	8	10	5	4	10	4	11
677	1	26	48	158	4	6	2	1	0	0	0	0	no	30	66	56	22	7	5	5	8	6	4	0	1	1
679	1	26	73	173	1	7	6	1	0	0	0	0	no	26	41	57	7	3	4	6	5	8	4	15	13	12
724	1	27	51	160	3	7	6	1	0	0	0	0	no	27	66	57	21	6	8	7	9	5	4	0	2	1
762	1	28	75	178	3	7	7	1	0	0	0	0	no	28	60	70	19	2	9	6	9	7	4	4	4	6
856	1	30	57	162	2	4	3	1	0	0	0	0	no	20	51	53	16	0	4	6	8	7	4	1	1	9
863	2	30	92	188	5	7	4	1	1	0	0	0	no	27	60	50	22	1	3	6	8	8	4	2	2	7
873	1	31	78	164	3	7	5	1	0	0	0	0	no	18	50	58	12	4	9	7	5	4	4	6	1	1
904	1	33	57	156	4	7	2	1	0	0	0	0	no	16	57	61	21	4	5	5	7	4	4	2	0	3
929	1	38	79	175	3	7	6	1	0	0	0	0	no	25	65	66	22	1	8	8	6	5	4	1	5	5
12	1	18	53	173	3	5	5	1	0	1	0	0	no	25	61	58	19	2	6	6	9	7	5	5	2	7
18	1	18	56	173	3	6	6	1	0	1	0	0	no	28	60	69	16	6	8	4	9	8	5	9	4	11
40	1	18	63	170	2	7	7	1	0	0	0	0	no	27	57	55	18	6	5	3	6	3	5	3	8	6
55	2	18	69	180	4	7	7	1	0	1	1	0	no	32	62	69	24	2	8	8	5	3	5	2	1	0
58	1	18	70	175	4	7	7	1	0	0	0	0	no	32	73	66	28	5	6	6	9	5	5	0	2	2
80	1	19	60	160	2	7	3	1	0	0	0	0	no	22	47	44	14	2	4	6	4	6	5	7	2	6
87	1	19	62	164	2	7	6	1	0	1	0	0	no	19	56	58	19	2	4	7	7	9	5	1	2	3
98	2	19	74	176	4	7	7	1	0	0	0	0	no	29	69	70	17	5	5	6	7	3	5	4	0	7
132	2	19	68	194	4	7	7	1	0	0	0	0	no	30	66	67	21	4	6	5	8	4	5	2	0	3
178	2	19	80	175	4	7	7	1	0	1	0	0	no	24	62	66	24	3	10	6	6	4	5	1	1	5
195	2	20	64	170	2	7	5	1	0	0	0	0	no	30	62	52	18	2	4	6	9	6	5	3	1	4
214	2	20	61	168	5	6	2	1	0	0	0	0	no	33	63	61	25	5	8	7	8	4	5	1	2	5
219	1	20	74	173	3	7	6	1	0	0	0	0	no	32	60	67	20	1	5	7	8	9	5	0	3	3
222	2	20	87	179	3	3	5	1	1	1	1	1	no	20	47	39	22	9	8	3	4	5	5	13	17	15
223	2	20	84	183	4	7	7	1	1	1	0	0	no	27	61	69	16	1	5	7	5	10	5	7	8	4
235	1	20	75	178	4	7	6	1	0	1	0	0	no	26	63	62	17	2	7	6	4	6	5	2	0	3
241	1	20	63	173	3	7	4	1	0	1	0	1	no	15	54	66	17	5	8	4	7	7	5	9	5	11
272	1	20	62	172	3	7	7	1	0	1	0	0	no	32	62	68	21	5	7	5	7	6	5	7	1	5
286	1	20	60	168	4	7	4	1	0	0	0	0	no	27	62	69	22	4	9	7	8	6	5	0	1	7
295	1	20	62	177	5	7	5	1	0	1	0	0	no	31	52	67	21	7	9	6	9	8	5	1	0	9
300	1	20	65	176	3	7	6	1	0	1	1	0	no	29	64	62	19	3	5	7	6	7	5	1	6	9
310	1	21	54	171	3	7	6	1	0	0	0	0	no	27	60	62	18	5	5	7	7	6	5	1	0	0
327	1	21	62	174	3	7	7	1	0	0	0	0	no	25	63	62	12	2	5	6	7	6	5	5	1	4
331	1	21	96	183	5	7	4	1	0	1	0	0	no	35	63	70	26	4	9	5	8	4	5	1	3	2
337	1	21	62	166	3	7	6	1	1	1	0	0	no	26	67	67	18	5	9	7	9	5	5	0	3	2
342	2	21	74	182	4	7	7	1	0	1	0	0	no	21	59	58	19	3	8	6	6	8	5	5	1	14
377	1	21	55	168	4	7	6	1	0	1	0	0	no	30	65	68	22	5	8	7	5	4	5	1	0	0
383	1	21	70	180	4	7	6	1	0	0	0	0	no	32	65	68	19	2	9	7	8	7	5	2	1	7
387	1	21	53	168	3	7	5	1	0	0	0	0	no	26	58	58	23	4	5	3	6	7	5	0	8	8
399	1	21	60	164	3	7	2	1	0	0	0	0	no	27	59	51	22	7	6	7	10	7	5	14	10	17
408	2	22	83	183	3	6	5	1	0	0	1	0	no	28	61	63	23	4	7	8	8	7	5	3	4	4
409	1	22	59	169	4	6	6	1	0	0	0	0	no	32	67	65	21	3	7	8	7	4	5	1	0	3
416	2	22	67	170	1	6	6	1	0	0	0	0	no	16	41	65	10	2	4	8	8	10	5	16	13	17
421	2	22	74	174	4	7	7	1	0	0	0	0	no	31	70	69	21	1	4	6	7	5	5	0	0	1
429	1	22	51	159	4	7	5	1	0	0	0	0	no	22	58	55	21	1	5	7	7	5	5	1	2	2
456	1	22	57	168	5	7	7	1	1	1	1	0	no	24	66	69	17	11	7	2	7	5	5	8	6	3
490	1	22	59	171	4	7	7	1	0	1	0	0	no	33	69	65	22	4	9	6	9	7	5	1	0	5
495	1	22	72	180	1	7	7	1	0	1	0	0	no	19	58	52	6	3	4	6	7	7	5	21	3	17
506	1	23	70	170	4	7	7	1	0	0	0	0	no	20	50	66	9	4	9	5	5	8	5	12	4	18
537	2	23	80	183	2	7	7	1	0	0	0	0	no	16	60	44	8	2	7	8	10	5	5	16	10	12
545	2	23	80	192	4	7	7	1	0	1	0	0	no	29	55	70	20	4	9	8	5	4	5	1	4	1
610	2	25	72	169	5	4	4	1	0	0	0	0	no	22	77	59	20	6	6	6	5	5	5	8	10	8
611	1	25	54	157	4	7	3	1	0	0	0	0	no	32	65	70	25	8	7	8	8	6	5	0	0	0
613	2	25	88	186	4	7	5	1	0	0	0	0	no	27	48	46	15	9	8	4	7	8	5	11	13	16
618	2	25	80	177	5	7	6	1	0	0	0	0	no	31	63	60	23	7	7	8	9	4	5	0	0	0
637	1	25	50	159	2	7	6	1	0	1	0	0	no	24	50	65	19	1	6	6	6	8	5	0	0	2
655	1	25	60	171	4	7	7	1	0	0	0	0	no	24	46	68	20	9	8	4	7	7	5	0	1	2
657	1	25	82	165	2	7	7	1	0	0	0	0	no	26	55	70	25	1	7	8	6	8	5	4	1	6
658	1	26	50	168	4	7	3	1	0	0	0	0	no	29	66	69	22	5	6	7	9	6	5	1	0	3
674	1	26	54	165	4	7	5	1	0	1	0	0	no	25	60	65	20	0	7	8	6	6	5	0	2	3
675	1	26	63	169	3	7	4	1	0	0	0	0	no	25	56	59	22	2	6	5	5	6	5	1	0	0
699	1	27	59	164	5	7	4	1	0	0	0	0	no	35	61	55	22	4	7	7	9	4	5	0	0	0
704	1	27	64	175	3	7	5	1	0	0	0	0	no	18	62	57	15	2	6	5	7	8	5	14	13	10
712	1	27	85	169	2	6	5	1	0	0	0	0	no	12	44	62	13	2	3	6	8	8	5	18	7	13
725	1	27	51	160	4	7	6	1	0	0	0	0	no	24	67	55	20	3	7	6	8	7	5	2	3	1
755	2	27	90	190	4	7	3	1	1	0	0	0	no	32	53	57	26	6	5	8	5	3	5	3	3	4
805	1	29	75	168	2	7	7	1	1	1	0	0	no	17	52	49	14	2	4	4	6	8	5	10	4	12
811	1	29	66	168	2	7	5	1	1	0	0	0	no	12	41	40	7	3	6	5	5	7	5	15	2	2
829	2	29	95	189	2	7	5	1	0	0	0	0	no	10	47	36	7	4	4	5	7	3	5	14	0	5
834	1	29	68	172	3	6	7	1	0	0	0	0	no	35	55	59	17	3	6	6	8	7	5	2	3	5
27	2	18	78	180	5	7	7	1	0	0	0	0	no	32	65	70	26	7	8	6	4	6	6	3	3	11
59	1	18	65	158	2	7	7	1	0	0	0	0	no	28	60	68	15	1	7	6	7	8	6	3	3	4
69	1	18	75	72	4	6	5	1	0	0	0	0	no	27	58	59	17	8	4	3	9	3	6	11	4	14
77	2	18	70	185	3	6	6	1	0	1	0	0	no	29	64	56	21	1	8	7	6	5	6	9	1	2
83	2	19	73	193	4	7	6	1	0	0	0	0	no	24	54	52	19	4	6	5	4	5	6	5	7	4
92	1	19	65	180	4	6	6	1	0	0	0	0	no	31	69	69	22	4	4	6	9	8	6	1	4	4
93	1	19	72	158	3	7	7	1	0	0	0	0	no	24	57	63	15	5	5	5	6	7	6	11	8	12
126	1	19	65	157	3	7	7	1	0	0	0	1	no	26	63	66	19	6	8	7	8	7	6	6	9	10
143	1	19	57	166	2	6	6	1	0	1	0	0	no	24	37	68	15	3	8	6	3	9	6	8	7	10
162	1	19	59	157	4	7	7	1	0	0	0	0	no	31	75	70	23	2	8	7	10	2	6	0	0	1
173	1	19	54	170	5	6	5	1	0	1	0	0	no	23	68	66	25	4	10	5	8	6	6	3	1	11
185	1	19	55	164	4	7	5	1	0	1	0	0	no	33	68	70	28	2	10	5	6	9	6	0	0	5
198	1	20	62	168	3	7	7	1	0	0	0	0	no	28	55	65	18	2	5	6	9	9	6	2	3	10
213	1	20	75	170	3	7	7	1	0	1	0	0	no	29	43	69	24	3	8	4	3	5	6	2	2	3
230	2	20	59	161	3	7	5	1	0	0	0	0	no	23	69	62	22	1	5	10	9	6	6	1	1	3
248	2	20	73	183	5	6	6	1	0	1	0	0	no	27	63	65	23	5	6	7	7	4	6	6	3	3
249	1	20	63	164	4	7	7	1	0	0	0	0	no	29	64	70	18	8	8	5	6	8	6	3	1	7
250	1	20	46	170	3	7	7	1	0	1	0	1	no	18	57	50	6	1	4	6	10	4	6	11	7	13
255	2	20	92	187	3	7	5	1	0	0	0	0	no	15	43	51	10	5	6	4	4	6	6	11	2	11
260	1	20	59	168	4	7	7	1	0	0	0	0	no	13	43	62	20	4	4	3	5	7	6	6	4	7
265	1	20	61	171	5	7	5	1	0	0	0	0	no	28	59	65	17	6	6	6	7	8	6	1	2	12
304	2	21	70	182	4	7	5	1	0	0	0	0	no	26	57	65	19	5	7	9	6	2	6	6	0	0
312	2	21	94	174	3	7	7	1	0	1	0	0	no	33	76	70	22	8	3	3	6	6	6	7	8	9
317	1	21	67	164	3	6	6	1	0	0	0	0	no	24	60	53	20	2	6	7	7	8	6	4	1	0
347	1	21	78	175	1	7	7	1	0	1	0	0	no	20	44	34	9	2	3	5	9	9	6	16	15	17
366	1	21	60	162	2	7	7	1	1	0	0	0	no	19	44	48	11	7	4	4	6	8	6	4	1	6
376	2	21	82	186	4	7	7	1	0	0	0	0	no	32	62	64	19	3	6	6	8	5	6	3	1	5
397	1	21	66	166	4	7	6	1	0	0	0	0	no	30	63	68	23	3	5	5	6	7	6	2	0	3
400	1	21	58	166	4	6	5	1	0	0	0	0	no	32	75	69	24	2	6	7	9	8	6	0	0	5
404	1	22	66	164	3	7	7	1	0	0	0	0	no	25	60	70	16	4	9	7	6	7	6	1	1	3
411	1	22	80	180	4	7	7	1	1	0	0	1	no	23	69	64	24	3	6	7	6	6	6	2	2	5
414	2	22	78	182	4	7	7	1	0	1	0	0	no	24	61	66	22	6	6	8	6	7	6	5	4	6
415	2	22	102	190	4	7	5	1	0	0	0	0	no	27	53	65	20	1	4	9	7	8	6	8	2	9
417	2	22	95	180	4	7	3	1	0	0	0	0	no	33	69	68	24	4	6	5	9	4	6	1	0	1
424	2	22	83	188	3	7	7	1	0	0	0	0	no	28	63	68	20	2	8	8	4	6	6	3	0	4
427	1	22	90	170	2	7	5	1	0	0	0	0	no	15	45	37	16	2	4	5	4	6	6	8	10	6
436	1	22	70	171	3	6	4	1	0	0	0	0	no	23	61	52	18	1	3	4	6	5	6	2	2	1
437	2	22	70	175	4	7	4	1	0	0	0	1	no	15	41	33	11	9	5	8	5	8	6	4	5	13
457	1	22	57	163	4	7	5	1	0	1	0	1	no	28	54	64	24	6	6	8	5	7	6	2	3	6
459	1	22	76	179	4	5	5	1	0	1	0	0	no	21	62	52	17	3	7	5	5	5	6	6	7	7
464	1	22	60	165	3	7	5	1	0	0	0	0	no	23	51	47	14	2	6	7	6	6	6	4	4	3
474	2	22	81	194	4	7	5	1	0	0	0	0	no	30	64	65	24	4	9	9	8	4	6	2	0	0
476	2	22	66	182	5	7	6	1	0	0	0	0	no	34	70	66	21	3	5	6	8	8	6	0	0	7
482	1	22	55	168	5	6	3	1	0	0	0	0	no	31	69	67	27	6	9	5	6	4	6	0	0	2
491	2	22	84	180	4	7	7	1	0	0	0	0	no	30	62	62	20	7	9	6	6	6	6	2	1	1
515	2	23	82	199	5	7	6	1	0	0	0	0	no	31	67	67	24	1	6	5	7	4	6	2	1	5
525	1	23	68	183	4	6	5	1	0	0	0	0	no	28	63	63	22	6	5	4	4	4	6	3	1	0
535	1	23	54	169	4	7	7	1	0	1	0	0	no	21	59	68	20	3	8	8	7	7	6	2	0	3
536	1	23	56	167	2	2	2	1	0	0	0	0	no	11	21	23	13	1	3	9	10	10	6	18	16	17
539	1	23	62	177	3	7	6	1	0	0	0	0	no	25	57	64	20	6	5	8	7	8	6	5	2	19
548	1	23	100	178	2	5	3	1	0	0	0	0	no	22	54	57	11	5	5	8	5	7	6	12	6	9
549	1	23	80	155	4	5	4	1	0	0	0	0	no	26	55	68	24	4	7	5	5	3	6	1	0	1
552	2	23	90	198	4	7	6	1	0	0	0	0	no	28	68	60	21	0	8	8	7	7	6	3	2	6
560	1	23	62	166	2	7	5	1	0	0	0	0	no	25	54	69	19	4	5	7	7	9	6	4	5	7
562	1	24	68	174	5	7	7	1	1	1	0	0	no	31	72	55	25	5	4	6	9	4	6	6	0	5
584	1	24	63	165	4	5	4	1	0	0	0	0	no	29	60	62	21	3	6	6	8	8	6	0	0	3
586	2	24	65	173	3	7	7	1	0	0	0	0	no	19	48	57	15	4	6	7	4	6	6	2	1	6
593	1	24	53	170	2	7	7	1	0	0	0	0	no	11	39	49	12	3	6	3	4	9	6	18	15	16
594	1	24	58	168	3	7	7	1	1	0	0	0	no	30	59	69	22	3	9	6	8	6	6	2	0	1
595	1	24	66	168	4	7	5	1	0	0	0	0	no	27	50	55	12	5	3	6	7	7	6	3	7	2
596	1	24	78	180	5	7	7	1	0	1	0	0	no	32	63	70	23	4	10	6	5	5	6	0	0	9
597	2	24	69	175	2	6	5	1	0	1	1	0	no	23	55	48	16	6	6	8	8	6	6	7	3	8
612	1	25	88	172	4	7	4	1	0	0	0	0	no	25	62	64	18	5	8	6	7	7	6	2	1	6
620	1	25	110	165	2	6	6	1	0	0	0	0	no	13	51	56	12	2	6	7	6	8	6	4	2	7
628	2	25	74	176	5	7	7	1	1	1	0	0	no	31	65	65	26	4	9	7	8	4	6	1	2	3
630	2	25	85	177	3	7	7	1	0	0	0	0	no	14	50	53	15	1	5	7	4	5	6	3	0	3
635	2	25	76	180	4	6	6	1	0	0	0	0	no	21	50	62	19	6	6	7	6	3	6	0	1	2
639	2	25	100	203	3	6	6	1	0	0	0	0	no	33	55	70	22	3	7	8	4	3	6	1	0	0
640	1	25	62	166	4	7	6	1	0	0	0	0	no	34	68	70	24	4	9	7	9	4	6	0	1	1
646	1	25	85	185	2	7	4	1	0	0	0	0	no	24	58	39	17	2	3	6	7	9	6	6	9	14
664	1	26	68	164	4	7	6	1	0	0	0	0	no	27	61	56	17	5	8	6	6	8	6	2	1	7
666	1	26	90	160	3	7	6	1	0	0	0	0	no	23	63	51	15	4	3	5	5	9	6	5	6	12
690	2	26	92	173	4	7	6	1	0	0	0	0	no	22	61	52	18	5	6	7	7	4	6	7	3	8
694	1	26	66	168	2	7	5	1	0	0	0	0	no	25	60	66	11	6	6	6	3	7	6	3	0	9
701	1	27	65	170	3	7	6	1	1	0	0	1	no	19	53	58	18	4	8	8	6	8	6	8	9	11
719	2	27	85	190	4	6	7	1	0	1	1	0	no	26	59	52	18	3	5	5	4	6	6	4	4	10
720	1	27	35	161	3	7	7	1	0	1	1	0	no	34	60	68	18	7	9	3	9	8	6	1	1	8
757	1	27	65	166	4	7	7	1	0	1	0	0	no	25	55	69	19	3	4	7	4	8	6	3	2	8
761	1	27	72	172	5	7	6	1	0	1	0	0	no	33	74	70	27	6	9	4	8	6	6	4	0	9
763	1	28	56	173	4	7	7	1	0	1	0	0	no	27	61	70	21	3	6	8	8	5	6	4	2	4
767	1	28	65	171	5	7	6	1	0	1	0	0	no	23	66	64	24	4	9	6	9	5	6	2	1	4
768	1	28	70	175	3	6	6	1	0	0	0	0	no	28	66	57	17	4	8	7	9	6	6	2	4	2
772	2	28	88	195	5	7	5	1	0	0	0	0	no	29	62	66	19	2	4	8	8	4	6	0	1	4
774	1	28	63	178	3	2	2	1	0	0	0	0	no	15	65	53	19	2	5	6	5	5	6	7	4	5
779	2	28	72	179	5	7	4	1	0	0	0	0	no	32	73	67	17	2	5	6	10	3	6	1	0	2
788	1	28	67	165	2	7	6	1	0	1	0	0	no	27	40	67	16	6	9	7	8	9	6	5	2	10
801	1	28	66	166	4	6	4	1	0	0	0	0	no	28	65	58	23	2	8	7	7	5	6	1	0	8
802	1	28	99	174	4	7	6	1	0	0	0	0	no	25	55	61	19	3	6	6	6	6	6	6	1	5
807	1	29	53	164	1	7	4	1	0	0	0	0	no	20	52	53	12	2	5	4	7	8	6	12	10	12
815	1	29	52	172	3	7	7	1	0	0	0	0	no	18	57	56	10	5	8	6	8	6	6	10	9	14
832	2	29	87	186	4	7	2	1	0	0	0	0	no	33	70	70	25	10	7	6	5	6	6	0	1	1
848	1	30	55	168	4	7	7	1	0	1	0	0	no	19	67	69	20	3	5	7	6	9	6	5	3	9
853	2	30	73	183	2	7	2	1	0	0	0	0	no	14	41	38	14	1	3	7	5	7	6	4	3	7
858	2	30	112	180	3	7	7	1	0	0	0	0	no	22	61	52	20	4	6	7	8	6	6	2	3	3
868	2	31	84	192	5	7	4	1	0	0	0	0	no	30	76	70	27	10	10	6	10	5	6	0	0	0
875	2	31	72	180	3	7	7	1	0	0	0	0	no	25	60	69	23	3	4	6	8	3	6	1	1	1
889	1	32	60	176	3	7	7	1	0	0	0	0	no	17	64	52	13	5	7	8	6	5	6	7	1	4
891	1	32	52	160	5	7	7	1	0	0	0	0	no	28	69	69	25	6	6	6	7	3	6	1	0	0
893	1	32	77	160	3	7	7	1	0	0	0	0	no	26	62	68	17	3	5	6	8	6	6	1	0	1
906	1	33	66	177	3	7	6	1	0	0	0	0	no	34	72	70	28	5	9	6	8	4	6	0	0	1
1	1	17	70	173	5	7	5	1	0	1	0	0	no	33	68	66	22	6	8	7	9	9	7	6	5	9
13	2	18	75	190	5	7	6	1	1	0	0	0	no	32	63	54	26	2	4	8	6	5	7	2	0	2
14	1	18	66	162	3	7	4	1	0	1	0	0	no	27	61	65	22	5	7	9	6	7	7	3	1	5
20	2	18	74	189	5	7	6	1	1	0	0	0	no	28	53	64	18	4	4	7	4	3	7	2	0	0
28	2	18	65	175	4	7	6	1	0	0	0	0	no	9	27	16	21	4	4	7	6	7	7	2	2	3
30	1	18	59	170	4	7	7	1	0	1	0	0	no	27	59	58	16	9	9	4	8	8	7	4	5	13
35	1	18	58	168	4	7	6	1	0	1	0	0	no	29	68	70	21	5	10	9	6	7	7	1	0	2
44	1	18	63	175	3	7	7	1	0	1	0	0	no	27	62	64	23	2	6	8	8	8	7	2	0	1
49	1	18	52	166	4	7	5	1	0	0	0	0	no	31	67	70	22	8	8	5	6	8	7	9	5	8
62	1	18	52	163	3	7	4	1	1	0	0	0	no	27	59	60	19	6	7	6	6	7	7	9	10	13
79	1	19	56	168	4	7	6	1	0	1	0	0	no	21	63	64	18	5	4	7	10	6	7	3	1	7
88	1	19	57	165	2	5	5	1	0	0	0	0	no	25	51	70	16	6	7	6	7	9	7	7	1	11
90	1	19	60	168	2	7	6	1	0	1	0	0	no	19	45	53	10	9	8	7	3	10	7	10	9	12
96	1	19	70	175	4	7	5	1	0	0	1	0	no	28	60	64	18	4	7	9	8	6	7	4	6	7
97	2	19	85	204	4	7	2	1	0	0	0	0	no	33	69	66	20	4	8	8	4	5	7	0	0	0
109	1	19	74	167	4	6	6	1	0	0	0	0	no	23	61	69	16	2	8	7	5	4	7	13	3	11
119	2	19	76	186	3	7	6	1	0	0	0	0	no	28	60	59	21	1	5	8	8	7	7	1	1	3
123	1	19	60	165	4	7	7	1	1	1	0	0	no	34	75	68	28	5	6	8	7	7	7	1	4	8
125	1	19	49	153	4	7	7	1	0	1	0	0	no	35	71	69	23	4	10	8	6	4	7	2	3	6
134	1	19	60	174	5	6	5	1	0	1	0	0	no	34	77	70	27	5	10	9	10	4	7	0	1	4
142	2	19	90	194	2	7	5	1	1	0	0	0	no	19	51	40	7	3	2	6	4	9	7	12	10	15
150	2	19	81	187	1	5	4	1	0	0	0	0	no	12	53	60	16	4	3	7	9	7	7	6	8	13
160	2	19	95	196	3	7	7	1	0	0	0	1	no	25	52	59	17	1	4	7	7	7	7	0	1	0
161	2	19	75	190	3	7	4	1	0	0	0	0	no	27	58	53	17	4	4	6	9	4	7	2	5	7
166	1	19	75	179	2	7	6	1	0	1	1	0	no	29	58	66	25	3	10	9	6	5	7	4	2	5
175	1	19	51	162	4	7	4	1	0	0	0	0	no	27	68	69	19	0	7	10	8	4	7	1	1	5
184	1	19	52	168	4	4	4	1	0	1	0	0	no	29	60	55	19	4	10	10	8	8	7	0	2	0
193	2	20	71	172	3	7	6	1	0	1	0	0	no	28	55	56	20	2	4	8	6	9	7	7	1	6
221	2	20	83	189	4	7	7	1	0	0	0	0	no	28	67	63	19	6	9	8	8	5	7	4	1	2
232	1	20	73	165	1	7	6	1	0	0	0	0	no	14	44	47	13	0	4	8	6	10	7	13	11	16
242	2	20	69	176	4	7	2	1	0	0	0	0	no	31	59	64	24	2	4	4	6	4	7	5	3	5
243	1	20	57	167	3	4	5	1	0	1	0	0	no	26	66	64	22	3	7	5	9	9	7	3	2	6
264	1	20	56	165	3	7	2	1	0	0	0	1	no	25	63	66	15	6	7	3	6	6	7	2	3	7
283	2	20	71	189	3	6	5	1	0	0	0	0	no	26	62	62	18	1	7	6	6	6	7	0	4	6
288	2	20	106	186	4	7	7	1	0	1	0	0	no	29	58	67	25	4	8	7	7	5	7	0	1	3
289	2	20	70	182	5	7	6	1	0	0	0	0	no	35	68	63	25	5	9	8	5	6	7	1	1	7
290	1	20	70	170	3	5	2	1	0	0	0	0	no	31	61	60	23	3	6	7	7	6	7	1	0	3
322	1	21	70	165	5	7	5	1	0	0	1	0	no	28	62	68	25	3	6	5	9	3	7	0	0	0
328	1	21	53	166	3	7	6	1	0	1	0	0	no	32	57	59	22	4	5	8	7	6	7	2	1	3
336	2	21	100	195	3	7	6	1	1	0	0	0	no	28	66	59	20	3	6	8	8	4	7	1	0	1
351	2	21	83	183	2	6	5	1	1	0	0	0	no	22	49	62	19	2	4	9	4	8	7	10	9	11
356	1	21	91	168	1	7	7	1	0	1	1	0	no	14	49	59	15	2	4	10	7	6	7	7	10	19
361	1	21	51	162	4	5	4	1	0	0	0	0	no	22	68	66	15	6	8	4	10	8	7	5	5	13
385	2	21	78	180	3	7	5	1	0	0	0	0	no	28	59	57	15	2	4	7	5	5	7	8	3	11
393	1	21	65	163	3	6	5	1	0	0	0	0	no	31	63	70	26	1	7	9	8	7	7	0	0	1
394	1	21	70	178	3	4	4	1	0	0	0	0	no	24	52	62	18	6	7	6	8	7	7	5	4	8
403	2	22	64	173	2	5	5	1	0	0	0	0	no	16	51	33	11	0	3	6	9	9	7	9	6	10
420	1	22	70	180	2	7	2	1	0	0	0	0	no	16	63	45	8	1	5	9	9	9	7	4	0	1
423	1	22	68	174	4	7	7	1	0	1	0	0	no	33	66	43	23	6	9	6	6	8	7	4	6	9
434	1	22	103	72	3	6	4	1	0	1	0	0	no	19	51	55	19	4	6	7	4	4	7	8	5	8
435	1	22	62	170	2	7	7	1	0	1	0	0	no	19	51	42	10	4	5	5	3	9	7	11	9	13
439	2	22	83	189	3	4	4	1	1	1	0	0	no	25	62	51	18	6	6	5	7	7	7	11	12	13
442	1	22	110	165	2	7	5	1	1	1	0	0	no	17	47	51	6	2	3	7	5	6	7	12	2	1
451	1	22	70	174	4	7	7	1	0	0	0	0	no	30	59	55	23	2	8	8	7	4	7	0	0	1
455	1	22	69	169	3	7	4	1	0	0	1	0	no	23	58	60	18	3	4	7	7	7	7	2	1	0
462	1	22	70	177	3	7	7	1	0	0	0	0	no	32	58	65	21	1	4	8	7	6	7	1	11	7
479	2	22	86	186	5	7	5	1	0	1	0	0	no	29	64	59	20	7	8	8	6	3	7	1	1	1
485	1	22	58	158	1	5	5	1	0	0	0	0	no	16	56	59	20	1	7	8	8	7	7	8	4	11
488	2	22	75	183	3	7	4	1	0	0	0	0	no	21	65	61	19	2	5	7	7	5	7	2	0	0
496	1	22	98	178	3	6	6	1	0	0	0	0	no	19	61	62	14	3	7	6	6	6	7	6	3	9
518	1	23	58	164	1	7	7	1	0	0	0	0	no	11	49	43	7	0	5	7	7	9	7	15	8	15
519	1	23	66	174	4	7	6	1	0	0	0	0	no	30	58	70	22	6	4	4	10	8	7	1	4	5
531	1	23	62	167	2	4	2	1	0	0	0	0	no	18	51	59	18	4	4	3	9	5	7	8	1	5
543	1	23	53	166	3	7	7	1	0	1	0	1	no	26	59	58	14	4	6	6	10	9	7	4	7	14
557	2	23	82	186	3	7	2	1	0	0	0	0	no	25	54	69	23	2	9	8	7	4	7	0	3	7
565	1	24	70	172	5	7	7	1	0	0	0	0	no	33	77	66	25	2	10	6	9	4	7	4	1	5
582	1	24	56	156	5	7	7	1	0	1	0	0	no	29	75	70	24	6	10	6	7	6	7	0	0	2
600	2	24	73	181	4	7	4	1	0	0	0	0	no	27	65	67	20	6	7	6	7	7	7	1	3	3
607	1	25	78	174	5	7	6	1	0	0	0	0	no	20	48	55	6	4	4	5	8	9	7	4	7	7
614	1	25	92	168	4	7	3	1	0	0	0	0	no	13	75	51	21	2	6	7	8	8	7	3	13	18
615	2	25	120	196	2	7	7	1	1	0	0	0	no	9	43	53	10	3	8	5	3	7	7	13	5	8
629	1	25	63	177	4	7	2	1	0	0	0	0	no	35	64	64	19	3	8	5	7	4	7	0	0	2
631	1	25	62	171	4	7	4	1	0	0	0	0	no	24	69	62	25	5	8	6	10	7	7	1	4	9
645	2	25	115	169	3	7	6	1	0	0	0	0	no	28	58	59	24	3	9	7	3	6	7	1	5	3
661	2	26	74	178	4	7	7	1	1	0	0	0	no	19	57	40	12	0	6	4	10	7	7	9	0	6
667	1	26	58	167	3	7	7	1	0	1	0	0	no	26	60	70	21	2	8	8	8	9	7	0	7	4
672	1	26	60	164	4	7	5	1	0	0	0	0	no	33	75	66	23	2	6	6	10	4	7	0	0	0
687	2	26	110	185	2	7	4	1	0	0	0	0	no	16	56	61	18	3	3	8	4	3	7	6	1	1
702	2	27	90	182	3	7	6	1	1	0	1	0	no	28	71	63	21	1	7	4	8	6	7	1	0	0
706	2	27	89	202	4	7	6	1	0	0	0	0	no	29	67	70	23	2	8	7	7	3	7	0	0	1
715	1	27	80	170	2	6	6	1	0	1	0	0	no	25	64	58	22	2	6	8	8	8	7	5	1	7
716	1	27	59	165	3	7	7	1	0	0	0	0	no	10	66	51	6	4	8	5	7	8	7	8	2	10
718	1	27	51	171	4	7	5	1	0	0	0	0	no	10	66	70	18	8	8	6	9	8	7	1	0	8
734	1	27	60	166	4	7	6	1	0	0	0	0	no	31	62	66	20	5	4	5	5	6	7	0	3	1
738	2	27	113	177	4	7	6	1	0	0	0	0	no	32	71	70	24	1	6	9	5	7	7	1	0	5
784	2	28	95	188	2	7	6	1	0	1	0	0	no	27	62	55	13	3	3	7	9	8	7	9	2	6
787	1	28	55	162	2	7	4	1	0	0	0	0	no	13	45	56	14	3	5	7	6	8	7	2	0	3
799	2	28	85	175	5	7	5	1	0	0	0	0	no	15	69	56	13	3	8	7	10	4	7	5	1	9
883	2	31	94	183	4	7	6	1	0	0	0	0	no	28	66	70	23	7	9	5	7	3	7	0	0	3
885	2	32	82	185	3	7	5	1	0	0	0	0	no	23	65	50	15	1	6	7	9	6	7	3	1	4
897	1	32	58	167	3	7	2	1	0	0	0	0	no	33	67	66	26	3	5	7	9	6	7	0	0	6
905	2	33	104	182	5	7	6	1	0	1	0	0	no	31	71	66	25	6	10	5	7	5	7	0	0	0
909	2	34	73	169	3	7	2	1	0	0	0	0	no	23	50	57	18	2	2	8	5	8	7	5	3	4
916	1	35	54	158	4	7	7	1	0	0	0	1	no	21	49	46	18	3	5	8	5	6	7	9	8	9
920	1	35	67	186	5	7	6	1	0	0	0	0	no	26	67	69	17	4	8	6	8	5	7	3	2	8
921	2	35	100	180	4	7	5	1	0	0	0	0	no	26	64	63	19	4	8	5	6	4	7	2	0	5
922	1	35	93	173	4	7	5	1	0	0	0	0	no	27	63	70	24	6	6	7	6	4	7	0	0	2
923	1	37	46	148	4	5	5	1	0	0	0	1	no	24	54	42	18	5	7	8	8	6	7	8	9	7
928	1	38	60	154	4	7	2	1	0	0	0	0	no	31	71	58	26	2	7	6	8	7	7	1	0	1
933	1	42	77	164	2	7	4	1	0	0	0	0	no	17	44	68	20	1	5	9	6	9	7	8	11	12
944	1	56	70	169	3	7	7	1	1	0	0	0	no	28	61	60	23	1	7	8	7	7	7	0	1	9
16	1	18	56	167	3	7	6	1	1	1	0	0	no	25	69	56	20	0	6	6	10	5	8	11	6	16
25	1	18	60	176	4	7	7	1	0	1	0	0	no	31	68	69	19	6	9	8	7	6	8	4	3	4
32	1	18	68	169	3	6	5	1	0	1	1	0	no	26	59	52	12	4	4	8	6	7	8	5	4	14
34	1	18	90	165	4	7	7	1	0	0	0	0	no	29	67	70	20	5	6	4	6	7	8	0	3	6
36	1	18	80	180	3	7	7	1	0	1	0	0	no	25	68	68	21	7	6	8	5	9	8	10	6	15
38	1	18	54	174	1	7	7	1	0	0	1	0	no	12	41	36	6	0	4	7	3	9	8	12	18	13
39	1	18	69	168	3	7	5	1	0	1	0	0	no	30	62	70	24	0	7	7	6	6	8	1	3	2
52	1	18	53	170	3	7	7	1	0	1	1	0	no	31	59	61	21	2	5	6	7	8	8	4	2	3
54	1	18	55	165	3	7	6	1	0	1	0	1	no	22	49	65	19	2	8	10	9	6	8	0	4	3
73	1	18	60	165	3	5	5	1	0	0	0	0	no	31	63	62	19	1	5	7	9	8	8	2	1	5
74	1	18	56	162	2	7	5	1	0	0	0	0	no	26	58	56	14	2	4	5	7	9	8	5	3	6
75	1	18	43	162	3	7	5	1	0	1	0	0	no	29	59	66	22	2	10	6	6	4	8	0	2	2
81	1	19	50	167	3	6	4	1	0	1	0	0	no	29	60	64	11	6	5	8	9	3	8	5	2	13
89	1	19	75	171	4	7	7	1	0	0	0	0	no	31	56	69	21	5	6	4	6	5	8	1	5	5
101	1	19	70	180	4	7	7	1	0	1	1	0	no	35	66	70	23	6	9	5	6	6	8	2	4	6
105	1	19	55	160	3	7	5	1	0	1	0	0	no	23	63	58	14	3	10	5	8	7	8	8	10	17
107	1	19	80	170	4	7	2	1	0	0	1	0	no	22	58	61	19	2	6	8	6	8	8	3	4	2
110	2	19	72	175	4	7	5	1	1	0	0	0	no	29	67	69	27	4	5	8	5	6	8	1	2	3
115	1	19	49	163	4	7	5	1	0	0	0	0	no	20	60	66	20	5	7	6	7	6	8	1	0	4
129	1	19	78	170	4	5	2	1	0	0	0	0	no	31	66	67	25	7	9	5	9	6	8	1	0	3
131	2	19	87	176	4	3	2	1	0	0	0	0	no	27	66	53	21	5	4	6	6	4	8	6	4	3
135	2	19	70	183	4	7	3	1	0	0	0	0	no	29	51	54	21	4	4	3	5	6	8	2	3	4
136	1	19	59	164	4	6	6	1	0	1	0	0	no	35	67	69	23	5	8	7	8	8	8	1	6	8
140	1	19	54	158	3	4	4	1	0	0	0	0	no	29	62	61	22	6	8	7	6	5	8	2	1	5
141	1	19	50	170	3	4	3	1	0	0	0	0	no	29	58	58	18	3	5	5	6	8	8	1	3	4
149	2	19	56	172	2	7	7	1	0	1	0	1	no	22	50	47	15	0	4	6	5	7	8	8	10	8
157	2	19	85	185	2	7	6	1	0	0	0	0	no	24	57	61	18	4	7	4	8	9	8	7	5	13
169	1	19	50	157	3	5	2	1	0	0	0	0	no	29	65	68	26	2	7	7	9	6	8	5	3	7
179	1	19	56	167	3	7	7	1	0	1	0	0	no	30	60	61	19	7	7	5	9	9	8	3	14	18
186	1	19	67	178	4	7	7	1	0	1	0	0	no	29	67	68	23	3	6	9	9	7	8	2	2	2
196	1	20	64	181	5	7	7	1	0	0	0	0	no	29	61	65	21	5	10	6	7	6	8	4	3	5
204	2	20	70	180	3	5	4	1	0	0	0	0	no	13	47	29	8	5	2	5	6	6	8	6	5	1
207	1	20	55	166	2	7	5	1	0	0	0	0	no	30	58	61	14	1	7	8	9	9	8	4	4	8
216	1	20	50	163	2	7	7	1	0	1	0	0	no	23	57	61	16	3	4	4	5	8	8	4	4	9
229	1	20	75	180	4	7	7	1	0	0	0	0	no	30	65	70	22	6	7	4	5	5	8	6	5	8
234	1	20	55	167	3	7	3	1	0	0	0	0	no	19	56	40	21	1	3	8	7	6	8	4	7	2
236	1	20	52	165	2	5	4	1	0	0	0	0	no	25	44	60	20	4	5	7	7	9	8	5	2	9
247	1	20	56	162	4	7	6	1	0	0	0	0	no	18	55	45	12	2	4	8	8	8	8	6	10	8
254	1	20	55	181	3	6	6	1	0	1	0	0	no	25	62	66	17	1	5	5	8	8	8	1	5	8
257	1	20	56	165	3	6	3	1	0	0	0	1	no	28	60	70	24	0	6	9	8	5	8	0	0	4
258	1	20	60	168	5	5	3	1	0	0	0	0	no	30	58	62	23	4	4	8	6	4	8	7	2	6
259	1	20	64	164	4	7	6	1	0	1	0	0	no	28	58	69	21	3	8	8	6	4	8	1	0	1
263	1	20	59	162	3	7	6	1	0	0	0	0	no	28	50	56	17	6	7	6	4	8	8	5	5	10
273	1	20	64	166	4	7	7	1	0	0	0	0	no	22	56	40	15	8	7	5	5	6	8	7	4	12
276	1	20	50	170	2	5	2	1	0	0	0	0	no	24	56	64	19	1	4	7	8	8	8	4	0	6
287	2	20	72	179	3	7	5	1	0	0	0	0	no	23	59	64	15	1	5	8	5	6	8	1	7	9
296	1	20	62	166	4	7	7	1	0	0	0	0	no	22	57	56	25	7	8	7	4	5	8	3	1	11
298	1	20	59	171	4	7	5	1	0	0	0	0	no	27	60	70	22	5	7	6	5	6	8	7	0	5
301	1	21	50	170	3	6	4	1	0	0	0	0	no	28	57	60	18	1	3	8	6	8	8	4	3	9
302	1	21	55	164	2	7	6	1	0	0	0	0	no	9	54	52	8	4	6	4	7	9	8	13	0	14
311	2	21	81	181	4	7	5	1	0	0	0	0	no	25	58	54	26	3	4	6	6	3	8	3	1	0
325	1	21	70	162	3	7	5	1	0	0	0	1	no	16	53	47	14	3	6	8	7	4	8	10	11	13
329	1	21	68	176	5	7	5	1	1	1	0	0	no	31	58	61	23	5	8	4	8	4	8	4	0	2
332	2	21	100	186	4	7	7	1	1	0	0	0	no	29	66	70	21	4	8	6	7	4	8	1	2	0
338	2	21	73	193	4	7	6	1	0	0	0	0	no	21	59	70	16	5	7	3	8	4	8	12	3	6
340	1	21	67	172	3	6	6	1	0	0	0	0	no	24	56	69	14	6	6	4	8	6	8	7	3	12
355	1	21	80	170	3	7	7	1	0	0	0	0	no	25	59	63	18	4	8	7	6	7	8	6	2	0
359	1	21	48	169	2	7	7	1	0	0	0	0	no	32	71	68	23	7	5	3	10	8	8	1	5	7
374	1	21	67	169	4	7	4	1	0	0	0	0	no	27	64	66	20	4	5	6	7	6	8	6	3	7
380	1	21	70	177	4	7	7	1	0	0	0	0	no	32	63	65	25	3	6	6	4	6	8	0	1	4
391	2	21	60	171	5	7	5	1	0	0	0	0	no	34	74	70	24	3	5	9	7	3	8	0	2	2
405	1	22	56	164	1	7	7	1	0	1	0	0	no	14	60	66	9	3	4	4	8	9	8	19	14	16
418	1	22	73	165	4	7	7	1	0	1	1	0	no	25	61	62	18	3	3	10	5	6	8	15	6	11
419	1	22	52	167	3	5	5	1	0	0	0	0	no	33	63	66	26	2	5	8	7	9	8	0	0	1
430	1	22	65	178	4	7	4	1	0	0	0	0	no	29	77	67	21	11	9	6	9	4	8	1	0	1
441	1	22	54	165	3	7	7	1	0	1	0	0	no	23	59	65	16	3	6	8	8	8	8	15	2	8
444	1	22	62	165	5	6	5	1	0	0	0	0	no	31	69	67	23	3	7	7	6	4	8	1	0	0
447	1	22	60	170	4	6	6	1	0	1	0	0	no	28	68	67	20	1	7	9	9	8	8	0	7	4
448	1	22	64	168	2	7	4	1	0	0	0	0	no	17	51	61	22	1	8	9	5	9	8	4	6	8
449	1	22	62	168	5	7	7	1	0	1	0	0	no	30	65	56	22	6	8	7	8	3	8	0	0	0
452	2	22	79	188	4	7	2	1	0	0	0	0	no	14	58	35	9	7	4	5	7	2	8	7	1	2
460	2	22	61	80	3	7	2	1	0	0	0	1	no	33	73	46	23	6	6	7	7	8	8	1	9	11
465	1	22	58	154	2	7	5	1	0	0	0	0	no	14	45	70	15	5	4	3	5	9	8	3	4	3
468	1	22	52	157	4	7	6	1	1	1	1	0	no	22	51	61	14	4	8	5	6	5	8	6	11	11
473	1	22	53	158	4	5	4	1	0	0	0	0	no	28	57	68	24	2	5	9	6	5	8	0	0	2
478	1	22	54	173	3	6	6	1	0	0	0	0	no	30	74	70	22	4	6	7	9	8	8	0	0	5
484	1	22	57	164	5	7	6	1	0	0	0	0	no	28	64	70	28	6	8	6	6	5	8	0	0	1
493	1	22	65	168	3	7	7	1	0	1	0	1	no	27	61	70	25	4	8	5	9	6	8	5	3	8
503	1	23	49	160	3	7	4	1	0	0	0	0	no	27	55	58	19	1	2	8	6	7	8	0	0	4
505	1	23	59	178	4	7	7	1	0	0	0	0	no	28	64	67	18	4	7	7	6	7	8	1	0	2
511	1	23	52	155	2	7	7	1	1	1	1	1	no	10	29	38	14	1	2	9	4	9	8	12	9	11
513	2	23	76	185	4	7	7	1	0	0	0	0	no	27	61	55	22	4	8	6	6	6	8	2	0	6
516	1	23	68	168	1	7	6	1	0	0	0	0	no	21	45	61	16	1	4	4	6	10	8	19	15	20
520	1	23	52	156	4	7	5	1	0	0	0	0	no	29	61	68	22	11	9	7	8	4	8	3	6	13
522	2	23	58	178	3	7	7	1	0	1	0	0	no	29	60	50	14	7	6	4	6	5	8	10	2	11
528	1	23	70	172	5	7	5	1	0	0	0	0	no	34	73	68	25	6	6	6	10	5	8	0	0	1
538	1	23	52	179	3	7	4	1	0	0	0	0	no	15	37	69	14	6	5	8	4	5	8	11	5	14
544	1	23	54	160	1	7	6	1	0	1	0	0	no	20	45	56	11	0	3	6	9	10	8	11	15	14
547	1	23	60	172	4	7	7	1	0	0	0	0	no	30	64	63	24	2	4	9	5	4	8	1	2	3
554	1	23	48	155	4	7	5	1	0	0	0	0	no	22	62	58	21	5	5	4	9	4	8	8	2	8
556	1	23	60	170	4	7	7	1	0	0	0	0	no	33	67	69	21	3	6	9	7	5	8	0	2	1
561	2	24	80	190	4	7	5	1	0	0	0	0	no	27	64	70	20	6	6	4	5	6	8	1	0	6
564	1	24	75	165	4	7	7	1	0	1	0	0	no	21	58	70	18	4	7	7	7	5	8	1	1	7
568	1	24	61	173	4	7	7	1	0	1	0	0	no	35	73	68	20	6	7	5	10	9	8	2	3	7
572	1	24	49	152	2	7	7	1	0	0	0	0	no	16	47	51	15	6	5	9	7	10	8	6	6	17
573	1	24	69	164	4	7	5	1	0	0	0	0	no	34	69	65	25	3	3	6	7	8	8	2	7	11
575	1	24	65	172	4	7	5	1	0	0	0	0	no	30	68	62	27	4	9	7	5	4	8	0	0	1
587	2	24	75	186	5	6	6	1	0	0	0	0	no	32	71	70	21	4	9	9	7	4	8	0	0	1
588	1	24	70	168	5	7	7	1	0	1	0	0	no	27	72	70	17	4	8	6	7	5	8	4	0	0
604	2	24	65	169	3	7	7	1	0	0	0	0	no	25	57	41	14	5	7	4	8	7	8	9	0	11
608	2	25	70	170	3	5	5	1	0	0	0	0	no	23	63	65	18	4	7	6	9	7	8	4	7	13
623	1	25	65	168	3	7	6	1	0	0	0	0	no	31	57	67	18	5	10	6	7	9	8	2	2	8
624	1	25	52	161	4	7	7	1	0	1	0	0	no	18	55	70	17	8	10	6	8	7	8	0	0	2
626	2	25	86	195	4	7	5	1	0	0	0	1	no	17	47	54	11	0	3	5	6	3	8	9	0	2
636	1	25	65	176	5	7	6	1	0	1	0	0	no	30	69	69	28	3	8	6	5	4	8	1	4	3
663	2	26	145	183	3	6	3	1	0	0	0	0	no	15	64	69	10	2	7	6	8	8	8	2	8	8
668	1	26	57	173	3	7	7	1	0	0	0	0	no	20	50	60	5	4	7	9	8	7	8	7	0	5
683	2	26	60	182	3	7	7	1	0	0	0	0	no	18	47	65	11	3	4	9	6	7	8	12	3	5
684	1	26	58	172	4	7	7	1	0	0	0	0	no	29	60	65	28	3	4	8	8	8	8	1	4	9
688	1	26	55	172	3	7	4	1	0	0	1	0	no	28	64	61	22	4	5	7	6	6	8	0	0	0
691	1	26	80	175	4	7	7	1	0	0	0	0	no	25	61	51	18	3	4	8	4	6	8	11	4	3
695	1	26	67	169	3	7	7	1	0	0	0	0	no	29	57	64	15	5	9	6	8	6	8	3	3	7
717	1	27	56	165	3	7	6	1	0	0	0	0	no	15	60	41	16	5	6	10	8	10	8	5	9	9
722	1	27	60	168	5	7	4	1	0	0	0	0	no	28	63	62	24	3	8	8	8	4	8	0	1	1
726	2	27	120	197	4	7	6	1	0	0	0	0	no	31	65	65	22	6	9	7	5	5	8	3	2	6
740	1	27	65	163	4	7	7	1	1	1	0	0	no	21	57	64	17	10	8	4	4	10	8	2	1	5
741	1	27	52	165	5	7	7	1	0	0	0	0	no	20	61	55	21	9	5	5	8	5	8	14	11	21
744	1	27	70	179	4	7	5	1	1	1	0	0	no	26	65	66	24	6	8	8	7	4	8	0	1	0
746	2	27	70	181	3	7	3	1	0	0	0	0	no	20	52	55	15	1	4	8	6	5	8	6	3	7
748	2	27	80	184	3	7	7	1	0	0	0	0	no	27	60	60	12	7	7	6	4	9	8	5	2	9
750	1	27	64	169	3	7	5	1	0	0	0	0	no	17	53	46	10	3	4	6	8	7	8	12	6	11
758	1	27	53	155	3	7	7	1	0	0	0	0	no	31	59	64	21	2	8	8	7	6	8	3	0	4
764	2	28	80	189	4	7	7	1	0	0	0	0	no	30	64	70	23	2	7	4	7	4	8	0	0	1
773	1	28	90	166	3	6	4	1	0	0	0	0	no	20	59	64	17	3	8	7	8	7	8	7	7	11
776	2	28	78	176	4	7	7	1	0	0	0	0	no	19	53	67	9	6	6	7	6	6	8	14	1	6
783	1	28	68	159	3	5	5	1	0	0	0	0	no	25	55	48	19	5	5	7	4	2	8	4	0	0
786	1	28	87	166	4	7	7	1	0	0	0	1	no	31	73	70	28	5	9	6	8	4	8	0	2	7
792	1	28	68	167	2	7	5	1	0	0	0	0	no	31	59	62	18	1	2	4	10	8	8	3	0	12
800	1	28	68	170	2	7	5	1	0	0	0	0	no	31	65	63	19	4	5	6	7	6	8	1	1	3
806	1	29	58	163	3	7	6	1	1	0	0	0	no	23	62	51	11	3	6	5	7	8	8	1	1	3
808	1	29	69	170	4	6	4	1	0	0	0	0	no	25	62	69	20	5	9	7	7	5	8	0	0	1
813	2	29	91	190	4	7	3	1	0	0	0	0	no	31	71	70	26	3	8	7	7	2	8	0	0	0
821	2	29	69	175	4	7	3	1	0	0	0	0	no	28	57	66	26	3	7	8	6	5	8	0	0	2
827	1	29	90	169	5	7	5	1	0	0	0	0	no	35	76	54	28	6	8	4	7	4	8	0	0	0
828	1	29	85	168	4	5	3	1	0	0	0	1	no	32	65	70	27	2	6	7	7	5	8	0	0	0
830	2	29	116	190	3	6	5	1	0	0	0	0	no	19	50	67	14	1	7	6	7	8	8	3	2	10
833	2	29	81	189	3	6	3	1	1	0	0	0	no	23	62	70	23	3	8	6	7	3	8	2	1	0
835	1	29	63	168	4	7	2	1	0	0	0	0	no	31	62	66	17	2	8	7	7	6	8	0	1	6
837	1	29	58	172	3	7	4	1	0	0	0	0	no	16	47	28	7	1	7	6	9	5	8	14	8	7
842	1	30	55	170	3	7	4	1	0	0	0	0	no	29	64	69	15	1	5	8	8	8	8	7	2	12
844	1	30	54	171	4	7	2	1	1	1	0	0	no	22	61	61	22	2	5	9	8	8	8	4	2	5
865	1	31	85	176	4	7	6	1	0	1	0	0	no	23	68	68	21	2	7	8	8	7	8	2	3	5
880	1	31	80	172	1	7	6	1	0	0	0	0	no	9	53	69	10	0	7	8	6	8	8	10	0	5
882	2	31	78	178	4	7	7	1	0	1	0	0	no	26	68	66	20	6	10	7	8	4	8	4	0	5
888	1	32	70	160	4	7	7	1	0	0	0	0	no	32	67	70	25	3	10	8	10	6	8	0	0	0
894	1	32	70	160	4	7	4	1	0	0	0	0	no	17	65	69	21	8	6	6	9	7	8	1	0	1
900	1	32	86	180	2	7	5	1	0	0	1	0	no	17	59	43	12	6	7	3	6	7	8	14	6	15
901	1	33	56	160	3	7	7	1	0	1	0	0	no	29	57	70	24	2	8	8	9	8	8	0	3	2
903	1	33	59	170	3	7	7	1	0	0	0	0	no	29	63	64	24	9	5	5	8	7	8	1	0	4
926	1	37	105	180	4	6	3	1	0	0	0	0	no	30	66	65	24	4	9	8	8	5	8	0	10	9
5	1	17	68	173	2	7	5	1	0	0	0	0	no	24	57	67	16	3	9	6	8	9	9	1	1	4
7	1	18	62	172	5	7	6	1	0	1	0	0	no	33	75	66	28	12	10	6	7	6	9	0	2	3
8	1	18	52	159	5	7	4	1	0	1	0	0	no	35	63	65	27	6	7	7	5	5	9	3	5	13
19	1	18	50	163	3	5	4	1	0	1	0	0	no	28	66	68	20	2	8	7	7	6	9	0	0	1
23	1	18	62	178	4	6	3	1	0	0	0	0	no	29	67	66	24	4	9	9	8	4	9	0	7	4
26	1	18	110	170	3	7	7	1	0	0	1	0	no	24	58	60	22	3	6	6	6	8	9	3	5	7
56	1	18	68	179	5	6	7	1	0	0	0	0	no	29	66	70	23	2	10	7	9	8	9	0	2	10
66	1	18	70	167	3	7	6	1	0	1	1	0	no	26	46	64	15	1	3	7	5	7	9	7	15	14
67	1	18	70	169	3	7	6	1	0	0	0	0	no	29	61	63	24	3	8	8	7	7	9	2	1	6
68	2	18	85	186	4	7	5	1	0	0	0	0	no	27	62	64	23	3	8	8	6	5	9	2	2	5
70	2	18	65	178	4	7	5	1	0	0	0	0	no	30	70	56	19	1	6	6	7	4	9	5	3	6
85	1	19	44	154	3	6	4	1	0	1	0	0	no	24	54	66	12	2	2	4	7	7	9	7	3	8
94	1	19	53	167	4	6	5	1	0	0	0	0	no	31	64	57	16	5	8	6	10	6	9	2	3	4
99	1	19	66	169	3	7	7	1	0	0	0	0	no	30	58	68	19	3	8	7	4	6	9	5	3	5
111	1	19	65	164	4	7	5	1	0	0	1	0	no	24	57	68	20	5	8	7	5	6	9	6	2	5
113	1	19	60	165	1	7	4	1	0	0	0	0	no	19	59	48	13	2	6	4	8	7	9	15	5	7
117	2	19	90	188	4	7	7	1	0	0	0	0	no	30	73	70	28	9	9	3	9	5	9	1	0	2
121	1	19	50	168	4	7	6	1	0	1	0	0	no	26	56	62	19	1	6	6	7	5	9	0	3	3
130	2	19	70	182	5	7	7	1	0	0	0	0	no	25	64	48	19	7	3	6	7	7	9	2	2	3
144	2	19	85	188	5	7	7	1	0	1	0	0	no	17	59	58	16	7	10	6	7	8	9	13	4	14
147	1	19	100	172	3	7	4	1	0	0	0	0	no	32	69	63	20	0	6	8	7	5	9	3	3	4
148	1	19	80	160	3	7	7	1	0	1	0	0	no	13	24	57	20	5	4	6	4	6	9	10	5	12
153	1	19	65	173	3	7	7	1	0	0	0	0	no	26	61	66	18	2	7	7	8	5	9	2	2	3
163	1	19	66	170	4	7	5	1	0	0	0	0	no	32	61	70	25	6	7	7	5	8	9	3	1	4
168	1	19	58	176	4	7	5	1	0	1	0	0	no	33	61	62	21	2	7	6	9	7	9	2	3	10
182	1	19	50	169	4	4	4	1	0	0	0	0	no	26	62	51	19	9	7	6	8	6	9	8	6	9
190	1	19	60	165	4	7	7	1	0	0	0	0	no	26	66	63	22	4	5	9	9	5	9	1	0	3
192	2	19	69	178	4	7	7	1	0	0	0	0	no	32	71	65	27	3	7	7	7	3	9	0	1	0
199	1	20	55	160	4	6	7	1	0	0	0	0	no	20	66	59	23	7	6	7	8	6	9	6	2	6
202	1	20	72	173	5	7	7	1	0	1	1	0	no	32	63	69	26	7	10	6	4	8	9	1	2	2
217	2	20	53	178	4	7	5	1	0	0	0	0	no	8	32	53	17	4	5	5	5	8	9	6	4	6
231	1	20	63	164	3	7	4	1	0	1	0	0	no	17	61	39	6	7	6	7	10	10	9	16	12	16
233	2	20	58	170	4	7	7	1	0	0	0	0	no	32	57	67	24	5	8	8	10	5	9	3	0	2
239	1	20	51	170	3	7	7	1	0	0	0	0	no	26	57	70	17	4	6	2	6	8	9	1	2	6
251	2	20	125	180	3	7	7	1	1	1	0	0	no	26	63	62	17	2	8	7	5	9	9	0	4	5
266	1	20	53	168	3	7	6	1	0	0	1	0	no	28	59	67	20	5	4	5	7	5	9	1	2	6
275	2	20	66	183	2	7	6	1	0	0	0	0	no	19	63	25	7	2	3	5	8	9	9	12	12	10
281	1	20	55	167	2	7	3	1	0	0	0	0	no	14	43	52	12	3	4	7	5	6	9	7	9	7
285	1	20	80	167	1	7	7	1	0	0	1	0	no	22	46	70	16	4	3	7	7	9	9	11	11	8
293	1	20	56	165	3	7	7	1	0	0	0	0	no	28	53	61	20	3	8	6	9	9	9	3	2	11
303	1	21	60	174	3	6	6	1	0	1	0	0	no	27	65	57	20	7	8	8	9	8	9	4	11	15
308	1	21	120	170	2	7	7	1	0	1	0	0	no	19	60	62	11	3	7	6	6	5	9	10	7	12
313	2	21	64	187	4	7	5	1	1	0	0	0	no	29	59	52	16	4	6	9	9	6	9	2	1	2
318	1	21	60	160	3	7	7	1	0	0	0	0	no	23	51	60	13	5	5	6	4	5	9	2	3	5
319	1	21	59	167	3	7	7	1	0	1	0	0	no	29	65	63	22	4	3	5	6	4	9	1	1	1
326	2	21	58	165	3	6	6	1	0	1	0	0	no	16	65	57	15	5	7	6	7	4	9	2	0	6
363	1	21	78	177	2	7	6	1	0	0	0	0	no	23	50	63	13	0	5	8	9	9	9	12	9	12
379	1	21	58	171	2	7	6	1	0	0	0	0	no	19	72	69	19	1	8	7	9	9	9	4	6	15
390	1	21	73	185	4	7	7	1	0	0	1	0	no	29	58	69	19	3	6	5	6	7	9	5	3	6
392	1	21	54	159	2	7	7	1	0	0	0	0	no	23	57	46	14	5	7	6	4	5	9	13	1	7
395	2	21	83	181	5	7	6	1	0	0	0	0	no	32	68	65	23	5	9	4	7	2	9	1	0	3
402	1	22	50	168	5	7	3	1	0	0	0	0	no	34	67	70	24	7	8	8	3	7	9	3	0	5
428	2	22	70	172	2	7	7	1	0	0	0	0	no	25	57	55	12	1	3	5	8	9	9	17	7	17
432	1	22	56	172	5	7	5	1	0	0	0	0	no	30	67	70	28	3	8	8	8	4	9	0	0	0
445	2	22	83	190	4	7	7	1	0	0	0	0	no	27	63	64	21	7	8	6	4	3	9	0	1	4
453	1	22	55	173	5	6	5	1	0	1	0	0	no	30	70	70	26	4	8	6	8	5	9	1	2	5
492	1	22	57	173	2	7	7	1	0	0	0	0	no	29	59	64	24	6	9	7	7	9	9	2	1	1
504	1	23	53	158	4	7	7	1	1	0	0	0	no	30	75	69	22	3	10	8	10	6	9	2	12	8
508	1	23	61	171	3	7	7	1	1	1	0	0	no	34	72	70	27	6	8	7	7	4	9	2	0	1
510	2	23	73	176	5	7	2	1	0	0	0	0	no	29	63	64	26	6	8	5	5	3	9	0	1	3
512	1	23	60	168	1	7	4	1	0	0	0	0	no	16	53	60	9	4	7	6	10	8	9	8	9	12
521	2	23	85	183	3	5	5	1	0	0	0	0	no	17	59	51	14	1	8	6	10	5	9	1	1	2
523	1	23	57	170	5	7	5	1	1	0	0	0	no	17	71	67	24	8	9	7	10	6	9	4	4	9
533	1	23	55	159	3	7	6	1	1	1	0	0	no	20	53	47	16	1	5	8	10	5	9	6	4	5
541	2	23	80	189	2	6	7	1	0	0	0	0	no	21	57	58	16	1	8	8	4	7	9	9	2	10
542	1	23	79	170	3	7	6	1	0	0	0	0	no	29	62	55	21	2	8	7	8	7	9	2	4	3
550	1	23	60	160	5	7	5	1	0	0	0	0	no	33	70	68	19	5	5	6	10	4	9	1	0	1
551	1	23	61	164	4	7	7	1	0	0	0	0	no	32	74	69	23	3	9	7	9	8	9	0	1	0
555	1	23	65	175	5	7	6	1	0	0	0	0	no	30	65	69	23	6	5	6	9	5	9	0	0	1
558	1	23	53	175	5	7	7	1	0	0	0	0	no	29	76	66	23	5	9	7	7	4	9	1	1	7
580	1	24	63	160	4	7	7	1	1	1	0	0	no	28	68	70	27	4	9	8	8	4	9	0	1	2
581	2	24	76	185	4	6	6	1	0	0	0	0	no	24	59	55	16	5	7	5	8	6	9	6	0	8
592	1	24	58	164	1	6	5	1	0	0	0	0	no	17	57	56	15	1	8	6	8	9	9	9	8	16
601	1	24	57	160	4	7	7	1	0	0	0	0	no	35	74	68	26	7	7	8	5	4	9	1	0	1
622	2	25	67	175	4	7	6	1	0	1	0	0	no	27	68	69	21	1	6	4	6	6	9	1	2	4
625	1	25	78	170	3	7	7	1	0	0	0	0	no	17	54	62	13	3	5	8	6	8	9	4	6	9
634	1	25	53	168	3	7	5	1	0	0	0	0	no	34	59	57	20	4	7	9	8	5	9	0	0	0
641	1	25	70	160	4	6	6	1	1	1	0	0	no	15	44	32	11	8	4	6	3	8	9	11	13	10
643	2	25	95	173	2	7	2	1	0	0	0	0	no	26	72	70	21	0	4	8	9	7	9	1	1	5
644	2	25	68	187	3	7	7	1	0	0	0	0	no	25	48	58	18	2	3	9	5	7	9	2	1	3
647	1	25	57	160	1	7	5	1	0	0	0	0	no	13	43	67	5	3	4	3	7	8	9	21	5	18
648	1	25	52	167	2	7	5	1	0	0	0	0	no	27	62	61	5	7	9	3	8	10	9	12	5	15
651	1	25	57	164	4	7	5	1	0	0	0	0	no	28	69	70	22	6	4	8	8	3	9	0	0	2
652	1	25	75	170	3	7	7	1	0	1	0	0	no	30	71	69	21	3	7	6	9	7	9	0	0	5
653	1	25	58	163	2	7	7	1	0	1	0	0	no	27	53	63	24	0	5	6	8	6	9	5	4	7
659	1	26	59	160	3	7	7	1	0	0	0	0	no	10	54	41	9	5	4	3	9	9	9	4	3	10
660	1	26	58	167	3	7	6	1	0	0	0	0	no	23	57	53	14	1	3	7	7	8	9	4	1	11
676	2	26	59	178	2	7	4	1	0	0	0	0	no	24	54	36	19	4	5	5	8	8	9	6	9	7
678	1	26	80	170	3	6	4	1	0	0	0	0	no	18	60	54	16	4	5	7	5	5	9	2	1	3
705	2	27	90	175	4	6	2	1	0	0	0	0	no	27	57	70	22	1	7	9	5	5	9	1	0	3
708	2	27	82	183	5	7	7	1	1	0	0	0	no	18	69	67	12	12	9	5	6	5	9	14	2	17
711	2	27	79	187	5	7	6	1	0	1	0	0	no	31	68	70	25	2	6	7	8	5	9	2	2	2
728	1	27	56	160	4	7	5	1	0	0	1	0	no	30	62	66	22	6	8	7	9	6	9	2	0	1
730	2	27	83	178	4	6	2	1	0	0	0	0	no	29	64	68	23	2	8	8	9	6	9	0	0	3
743	1	27	54	158	2	7	7	1	0	0	0	0	no	21	55	68	16	2	4	7	7	10	9	3	4	11
751	2	27	81	179	4	7	4	1	0	0	0	0	no	32	65	70	25	2	10	6	6	4	9	0	4	6
754	2	27	100	178	2	7	5	1	0	0	0	0	no	20	59	43	11	7	5	5	7	8	9	6	2	7
759	1	27	66	170	3	7	7	1	0	0	0	0	no	31	68	58	16	10	5	8	6	9	9	5	5	10
777	2	28	87	183	5	7	6	1	0	0	0	0	no	14	55	68	20	4	10	7	4	4	9	4	0	0
789	1	28	68	169	4	7	5	1	0	0	0	0	no	31	68	70	24	7	10	8	8	4	9	0	0	2
790	1	28	65	172	4	6	2	1	0	0	0	0	no	28	64	66	22	2	6	5	9	2	9	2	0	3
796	1	28	59	168	4	7	7	1	0	0	0	0	no	26	55	65	17	3	5	7	5	8	9	0	0	0
804	2	29	75	182	2	7	6	1	0	0	1	0	no	11	44	47	8	4	6	6	6	8	9	5	9	13
814	1	29	52	170	3	7	5	1	0	0	0	1	no	23	47	51	15	9	8	3	9	9	9	4	7	8
819	2	29	90	186	5	7	5	1	0	0	0	0	no	21	65	65	24	5	7	8	8	3	9	1	0	1
820	1	29	62	169	4	7	5	1	0	0	0	0	no	28	69	63	19	3	8	8	8	5	9	4	1	2
825	1	29	97	172	3	7	6	1	0	0	0	0	no	18	52	63	11	0	4	7	7	8	9	12	4	15
836	2	29	85	178	4	7	7	1	0	0	0	0	no	21	51	61	21	1	8	8	2	7	9	2	1	1
840	2	30	82	191	4	7	4	1	0	0	0	0	no	17	60	60	18	7	9	6	6	5	9	10	0	2
841	1	30	52	161	3	7	4	1	0	0	0	0	no	17	24	23	19	1	8	5	7	7	9	1	2	9
849	1	30	63	163	2	7	6	1	0	0	0	0	no	26	58	61	21	4	5	6	7	9	9	6	3	8
860	2	30	85	183	3	7	4	1	0	0	0	0	no	22	52	44	11	5	4	4	5	9	9	2	4	1
862	2	30	91	181	4	7	3	1	0	0	0	0	no	23	67	68	22	11	10	5	9	5	9	2	10	6
866	1	31	55	168	4	7	2	1	0	0	0	0	no	14	66	69	22	5	7	6	9	4	9	1	1	4
871	1	31	95	174	2	7	5	1	0	0	0	0	no	19	46	57	16	0	4	5	7	6	9	7	0	7
879	2	31	71	179	4	7	5	1	0	0	0	0	no	16	64	52	17	3	6	6	8	5	9	0	1	4
884	1	31	46	169	2	5	3	1	0	1	0	0	no	18	60	52	12	6	4	4	8	9	9	8	1	12
887	1	32	70	157	4	7	5	1	0	0	0	0	no	19	64	60	23	3	5	6	6	4	9	0	0	2
898	1	32	85	177	3	7	2	1	0	0	0	0	no	16	54	61	15	5	7	8	9	6	9	8	2	12
902	2	33	80	173	2	7	7	1	0	0	0	0	no	27	74	57	27	5	7	7	8	6	9	4	4	4
910	2	34	81	192	4	7	6	1	1	0	0	0	no	29	65	61	16	7	6	6	8	7	9	2	3	6
925	1	37	57	168	4	7	7	1	0	0	0	1	no	28	66	70	25	6	9	6	7	8	9	0	1	0
938	1	48	67	170	4	2	2	1	0	0	0	0	no	24	62	56	25	4	7	8	5	4	9	1	3	4
2	1	17	60	168	2	7	7	1	0	0	0	1	no	21	62	47	11	2	6	7	8	10	10	10	15	12
4	1	17	63	185	3	7	7	1	1	1	0	0	no	31	63	61	23	3	5	9	7	9	10	5	13	11
11	1	18	55	167	3	7	6	1	0	1	0	0	no	31	56	58	22	2	4	8	7	6	10	6	3	8
22	1	18	60	172	2	4	7	1	0	1	0	1	no	30	66	69	21	8	10	6	9	6	10	4	5	14
29	2	18	82	183	1	7	5	1	0	0	0	0	no	15	49	63	10	2	6	7	3	9	10	14	2	11
33	1	18	55	164	4	7	6	1	0	1	0	0	no	32	62	70	25	5	9	7	6	5	10	1	1	2
45	1	18	62	167	3	7	5	1	0	0	1	0	no	28	64	66	23	3	7	8	7	7	10	0	5	6
47	1	18	55	160	5	7	7	1	0	0	0	0	no	25	68	66	18	9	8	5	10	6	10	1	0	4
53	1	18	65	169	3	4	3	1	0	0	0	0	no	32	68	70	24	3	9	9	4	7	10	0	0	0
61	2	18	85	180	1	7	5	1	1	1	0	0	no	15	41	64	13	2	5	6	3	7	10	12	4	10
78	1	19	48	157	4	7	7	1	0	0	1	0	no	32	63	65	28	8	8	4	6	9	10	1	2	4
100	1	19	72	176	3	5	5	1	0	0	0	0	no	29	70	67	18	7	10	5	8	10	10	4	2	10
108	1	19	75	160	1	7	5	1	0	0	0	0	no	24	51	63	6	5	10	7	5	10	10	18	6	14
124	1	19	59	170	4	7	7	1	0	0	0	0	no	19	66	69	16	3	6	4	9	7	10	8	2	10
137	1	19	55	161	3	7	7	1	0	0	0	0	no	22	49	64	21	2	7	7	8	8	10	3	6	9
146	1	19	57	169	3	7	7	1	0	0	0	0	no	27	59	65	14	2	6	6	7	8	10	12	6	12
155	2	19	76	176	3	7	3	1	0	0	0	0	no	26	60	48	12	4	4	3	6	9	10	3	8	6
159	1	19	54	165	4	6	5	1	0	0	0	0	no	35	72	70	20	4	4	9	9	6	10	0	2	2
164	2	19	75	179	3	6	6	1	0	1	0	0	no	31	55	69	21	2	8	8	6	6	10	3	8	7
177	1	19	55	171	5	7	7	1	0	1	1	0	no	21	47	67	18	3	4	6	2	6	10	4	9	6
200	1	20	87	183	4	7	7	1	0	1	0	0	no	28	69	70	23	4	8	7	7	4	10	0	0	0
203	1	20	57	171	3	7	6	1	0	0	0	0	no	25	53	64	18	7	6	6	6	9	10	18	13	18
208	2	20	72	172	2	7	6	1	0	0	0	0	no	14	58	66	15	1	5	9	7	9	10	4	5	8
212	1	20	67	167	3	7	7	1	0	0	0	0	no	29	63	65	20	2	7	8	6	7	10	0	2	4
218	1	20	56	167	5	7	7	1	1	1	1	0	no	32	74	63	20	11	10	5	6	2	10	2	3	0
226	1	20	70	165	1	6	6	1	1	0	1	0	no	11	50	64	13	0	4	7	6	8	10	13	11	14
227	1	20	55	162	3	7	7	1	0	0	0	1	no	24	48	70	16	6	6	5	4	8	10	13	5	15
237	1	20	49	166	5	7	7	1	0	0	0	0	no	33	71	69	26	10	7	3	6	7	10	1	0	1
238	1	20	50	166	5	7	7	1	0	0	0	0	no	32	66	69	20	12	7	4	7	6	10	1	1	3
244	1	20	68	167	2	7	7	1	0	0	0	0	no	15	64	63	19	3	7	8	8	8	10	6	6	13
245	1	20	83	169	2	7	5	1	0	0	0	0	no	20	52	70	13	3	5	4	4	7	10	2	2	5
274	2	20	64	181	2	7	2	1	0	0	0	0	no	14	63	63	9	3	4	7	6	6	10	6	9	11
278	1	20	60	162	3	7	7	1	0	0	0	0	no	17	66	60	13	2	7	7	8	8	10	12	18	21
294	1	20	63	160	3	7	6	1	0	1	0	0	no	27	62	68	28	5	9	7	7	5	10	8	3	3
299	1	20	63	176	3	7	6	1	0	0	0	0	no	27	46	66	16	6	5	7	6	9	10	4	11	16
305	2	21	72	185	5	7	4	1	0	0	0	0	no	16	61	65	15	6	6	7	7	3	10	1	1	6
315	2	21	80	190	4	6	6	1	0	0	0	0	no	33	58	65	21	1	9	9	7	6	10	0	0	2
316	1	21	110	170	1	7	5	1	0	0	0	0	no	21	60	65	19	2	5	5	10	7	10	16	7	13
323	2	21	97	182	4	7	5	1	1	0	0	0	no	24	63	64	15	4	7	4	9	8	10	0	0	6
324	2	21	95	181	4	7	5	1	1	0	0	0	no	24	60	58	16	4	6	5	10	6	10	1	0	2
330	1	21	50	161	3	7	7	1	0	0	0	0	no	25	60	63	17	5	7	3	5	4	10	1	1	14
345	2	21	78	181	5	7	3	1	1	0	0	0	no	33	70	69	19	8	8	5	7	3	10	0	1	1
346	1	21	54	168	5	7	7	1	0	0	0	1	no	27	76	58	24	7	10	4	8	8	10	1	2	12
349	1	21	63	178	4	7	7	1	0	0	0	0	no	29	63	65	22	3	8	4	7	8	10	2	2	4
354	2	21	80	180	5	7	6	1	0	0	0	0	no	9	21	63	20	2	8	8	10	4	10	0	4	7
357	1	21	77	176	5	6	3	1	0	0	0	0	no	30	72	69	26	4	8	9	7	4	10	0	1	0
358	1	21	63	179	3	7	4	1	0	1	0	0	no	27	59	57	20	4	6	4	6	5	10	4	2	6
368	1	21	65	168	1	7	6	1	0	1	1	0	no	15	52	43	5	5	3	3	6	6	10	10	7	6
372	1	21	60	165	4	7	7	1	0	1	0	1	no	28	70	63	26	4	8	9	8	4	10	0	2	4
375	2	21	65	170	3	7	6	1	0	0	0	0	no	32	71	67	21	3	6	9	9	5	10	2	1	3
382	1	21	56	176	3	7	7	1	0	0	0	0	no	26	63	68	15	4	3	6	10	9	10	6	10	13
386	2	21	80	188	4	7	7	1	1	0	0	1	no	30	75	55	25	4	3	6	8	4	10	3	7	4
389	1	21	58	165	3	7	7	1	0	1	0	0	no	23	62	68	27	4	4	10	7	5	10	1	1	1
396	1	21	56	170	4	7	5	1	0	0	0	0	no	30	66	65	17	6	7	5	8	6	10	5	1	9
407	1	22	60	170	4	7	2	1	0	0	0	0	no	30	55	56	18	2	5	6	4	5	10	1	6	5
422	1	22	62	164	4	7	4	1	0	0	0	0	no	31	62	68	20	4	8	7	6	7	10	3	2	4
433	1	22	59	166	5	7	5	1	0	0	0	0	no	34	76	70	27	5	10	8	9	4	10	1	1	3
440	1	22	105	174	1	7	7	1	0	0	0	0	no	11	52	57	7	4	4	4	6	10	10	15	17	14
443	1	22	68	173	2	5	3	1	0	0	0	0	no	22	55	70	16	2	8	7	7	10	10	8	10	12
470	2	22	71	177	4	6	6	1	0	0	0	0	no	20	67	65	22	11	9	4	7	8	10	5	9	12
477	1	22	60	171	3	7	5	1	0	0	0	0	no	27	65	67	22	8	8	5	10	8	10	0	5	9
498	1	22	59	165	1	7	7	1	0	0	1	0	no	11	39	45	6	5	3	10	9	8	10	20	7	8
509	1	23	53	170	3	7	6	1	0	0	0	0	no	29	66	66	22	1	5	7	9	7	10	9	4	15
514	1	23	62	170	1	6	3	1	0	0	0	0	no	19	66	43	17	1	5	8	10	6	10	12	16	13
530	2	23	55	181	3	7	6	1	0	0	0	0	no	15	55	46	10	3	6	6	5	6	10	14	6	14
559	1	23	105	178	4	7	7	1	0	0	0	0	no	28	67	52	25	3	7	4	5	2	10	6	1	5
567	1	24	58	162	5	7	2	1	0	0	0	0	no	29	70	67	28	2	8	8	8	4	10	0	0	1
570	1	24	63	161	4	7	4	1	0	0	0	0	no	24	55	55	22	2	4	9	7	6	10	0	0	1
571	1	24	81	165	2	6	5	1	0	0	0	0	no	24	52	53	20	3	5	5	6	8	10	6	3	9
576	1	24	70	178	4	7	5	1	0	0	0	0	no	17	66	62	15	5	7	4	6	8	10	3	5	9
577	2	24	68	177	4	7	7	1	0	1	0	0	no	16	63	61	17	7	6	9	6	8	10	0	1	3
578	1	24	60	175	3	7	7	1	0	1	0	0	no	10	38	58	10	3	6	7	5	8	10	12	5	14
579	1	24	100	165	1	7	7	1	1	0	1	0	no	28	63	58	12	5	4	3	9	8	10	8	2	8
602	2	24	83	189	5	7	4	1	0	0	0	0	no	29	67	69	27	6	10	7	7	4	10	1	0	5
603	2	24	86	189	5	7	5	1	0	0	0	0	no	32	67	68	28	5	10	7	8	3	10	0	0	1
605	1	24	54	174	2	7	2	1	0	0	0	0	no	11	56	40	10	5	7	5	7	7	10	13	1	10
632	1	25	72	178	4	7	7	1	0	0	0	0	no	35	61	70	22	1	4	8	8	6	10	2	5	1
649	1	25	63	170	5	7	2	1	0	0	0	0	no	25	71	69	24	7	7	7	10	4	10	0	0	4
682	1	26	60	162	5	6	7	1	1	0	0	0	no	35	77	70	28	7	10	7	8	4	10	0	0	4
698	1	27	63	171	3	7	7	1	0	0	1	0	no	21	56	39	20	0	6	4	8	8	10	7	10	11
713	1	27	75	174	5	6	6	1	0	0	0	0	no	30	66	58	20	4	6	6	6	5	10	2	4	6
714	1	27	62	166	4	7	7	1	0	0	0	0	no	29	56	70	24	3	7	7	5	4	10	2	0	1
729	2	27	75	184	2	7	5	1	0	0	0	0	no	15	34	42	13	6	5	4	3	3	10	9	3	7
735	1	27	64	174	4	7	7	1	1	0	0	0	no	29	57	58	24	2	7	5	6	6	10	4	1	2
736	1	27	63	175	2	7	3	1	0	0	0	0	no	29	66	67	19	4	7	8	7	8	10	4	11	10
737	2	27	90	180	3	7	3	1	0	0	0	0	no	20	56	61	13	1	5	8	2	5	10	7	3	4
739	1	27	129	180	2	7	7	1	0	1	1	0	no	17	59	66	15	2	7	6	5	10	10	7	3	6
742	1	27	53	166	3	7	7	1	0	1	0	0	no	25	55	53	18	8	4	7	8	10	10	8	7	10
752	1	27	63	167	3	7	7	1	0	0	0	0	no	16	64	59	22	7	6	8	5	6	10	10	8	15
793	1	28	63	168	5	6	5	1	0	0	0	0	no	30	68	64	24	5	9	8	10	6	10	0	0	5
822	1	29	117	162	3	7	7	1	0	1	0	0	no	21	46	64	9	3	5	5	6	6	10	5	1	0
823	2	29	78	183	4	7	5	1	0	0	0	0	no	22	69	58	21	9	9	5	7	4	10	2	1	7
854	1	30	113	176	2	4	4	1	0	0	0	0	no	14	40	59	13	1	7	8	7	9	10	8	7	14
869	1	31	100	168	3	7	7	1	0	0	1	1	no	17	63	55	16	2	5	4	5	6	10	13	3	10
870	1	31	63	178	4	7	3	1	0	0	0	0	no	35	75	56	28	5	6	7	9	5	10	0	0	4
876	1	31	63	167	3	7	7	1	0	0	0	0	no	7	40	66	14	1	7	9	4	10	10	19	13	18
881	2	31	72	178	5	6	5	1	0	0	0	0	no	33	74	70	26	2	9	8	9	4	10	0	0	0
886	1	32	60	176	4	6	4	1	0	1	0	0	no	15	60	50	23	6	4	6	7	6	10	2	4	7
896	1	32	86	160	3	6	6	1	0	1	0	0	no	24	63	69	17	2	6	6	6	6	10	4	0	3
911	1	34	72	170	4	7	6	1	0	0	0	1	no	34	75	68	22	4	6	6	6	5	10	0	1	0
912	1	34	62	175	4	4	3	1	1	0	0	0	no	14	60	51	20	6	6	8	8	3	10	1	0	1
913	1	35	67	174	5	7	4	1	0	0	0	1	no	30	75	65	26	5	8	8	9	4	10	1	1	7
934	2	42	112	183	4	7	7	1	0	1	0	0	no	25	61	69	22	6	9	7	5	5	10	2	1	6
180	2	19	75	180	3	4	2	1	0	0	0	0	no	33	57	66	18	5	7	6	7	7	8	6	6	11
693	1	26	75	173	1	7	7	1	1	1	0	0	Pinterest	9	45	68	11	0	3	9	6	9	3	14	17	17
709	1	27	61	163	4	7	7	1	0	0	0	0	Pinterest	21	61	62	23	7	3	7	8	7	5	3	2	4
253	1	20	43	160	4	5	4	1	1	0	0	0	QQ	16	60	48	20	7	8	5	7	8	10	5	13	15
118	1	19	53	175	2	7	5	1	0	0	1	0	reddit	19	51	55	14	1	3	8	3	7	10	9	12	11
306	1	21	58	171	2	7	6	1	0	0	1	0	reddit	19	41	51	11	4	3	7	5	9	7	8	10	9
733	1	27	52	165	3	7	7	1	0	0	0	0	reddit	28	70	62	21	4	7	8	6	6	10	4	4	6
63	1	18	51	161	4	7	7	1	0	1	0	0	Snapchat	24	56	58	16	7	8	7	7	6	9	10	5	12
638	1	25	50	159	2	7	6	1	0	1	0	0	Snapchat	24	53	56	18	1	7	6	7	7	4	1	1	1
209	1	20	50	159	2	7	5	1	0	1	0	0	Snapchat	29	63	53	13	2	3	6	8	6	5	0	1	5
534	1	23	94	171	2	6	5	1	1	0	0	0	Snapchat	20	38	50	11	4	3	6	4	8	5	13	4	5
17	1	18	58	161	5	7	7	1	0	0	1	0	Snapchat	32	65	70	19	6	7	8	8	7	7	2	2	7
10	1	18	53	168	2	7	7	1	0	1	0	0	Snapchat	32	54	70	17	9	10	5	3	5	8	3	0	4
472	1	22	56	162	4	7	7	1	0	1	0	0	Snapchat	25	63	70	25	4	9	7	5	3	8	1	0	1
152	1	19	52	164	5	7	4	1	0	1	0	0	Snapchat	28	67	69	26	8	10	9	8	6	9	0	0	0
367	1	21	67	196	1	7	7	1	0	1	0	0	Snapchat	25	42	68	11	6	10	6	5	7	9	7	6	11
71	2	18	66	175	5	7	7	1	0	1	0	0	Snapchat	29	71	55	25	7	8	5	9	3	10	2	0	0
583	2	24	75	178	4	6	6	1	0	0	0	1	Snapchat	26	74	57	24	8	10	7	6	3	5	14	14	13
843	2	30	85	190	5	7	4	1	0	0	0	0	studivz	28	74	70	18	5	7	8	10	5	8	0	2	9
176	1	19	61	173	5	7	5	1	0	0	0	0	studivz	33	69	67	22	4	8	8	9	6	9	1	2	5
585	1	24	64	169	4	7	6	1	1	0	0	0	studivz	22	50	53	22	5	7	8	9	9	10	0	7	9
914	2	35	75	179	4	7	7	1	1	0	0	0	Swarm	11	25	67	24	2	6	7	7	4	8	0	1	2
350	1	21	62	166	2	7	7	1	0	0	0	0	Tumblr	26	65	62	23	4	7	6	7	6	10	1	3	3
785	1	28	52	170	3	7	7	1	0	1	0	0	vkontakte	22	53	48	19	7	6	4	8	6	8	6	3	10
669	1	26	96	173	3	7	7	1	1	1	0	0	vkontakte	15	45	70	13	2	6	4	4	7	9	3	1	3
766	1	28	55	165	3	7	4	1	0	0	0	0	vkontakte	18	52	58	17	3	7	7	6	6	9	2	1	3
633	1	25	54	167	2	7	7	1	0	0	0	0	vkontakte	22	46	53	22	2	5	6	7	7	9	7	4	13
487	1	22	65	177	3	7	6	1	0	0	0	0	vkontakte	30	60	36	19	5	8	9	6	9	9	1	10	5
710	1	27	74	174	3	7	7	1	0	1	0	0	vkontakte	27	54	48	11	5	7	5	9	10	8	1	4	9
271	1	20	50	160	4	7	7	1	0	0	0	0	vkontakte	21	65	49	15	4	8	8	9	6	10	7	5	11
781	1	28	69	167	4	6	6	1	0	0	0	0	xing	30	58	63	21	6	6	6	5	8	6	3	1	6
775	2	28	91	185	4	7	5	1	1	0	0	0	xing	26	65	60	19	1	6	7	8	6	7	5	2	4
471	1	22	55	170	1	7	7	1	0	1	0	0	xing	15	52	63	10	3	8	4	10	10	9	7	9	18
927	1	38	84	170	3	6	3	1	0	0	0	0	xing	25	63	65	23	3	7	9	8	8	7	6	0	4
798	1	28	70	160	4	7	7	1	0	0	0	0	xing	21	47	56	19	3	8	6	6	7	7	3	1	8
